# Supplementary material for: [N′-(5-Bromo-2-oxidobenzyl­idene-κO)-3-hydr­oxy-2-naphthohydrazidato-κ2 N′,O]dicyclo­hexyl­tin(IV)
Source: Acta Crystallogr Sect E Struct Rep Online. 2010 Jan 16;66(Pt 2):m162. doi: 10.1107/S1600536810001145 (PMC2979853; doi:10.1107/S1600536810001145)
Supplement: Supplementary file 1 [file e-66-0m162-sup1.cif]

##############################################################################
###                                                                        ###
###        Electronic paper (Acta Crystallographica Section E)             ###
###                                                                        ###
##############################################################################
#                                                                            #
# This CIF contains the data in a paper accepted for publication in Acta     #
# Crystallographica Section E. It conforms to the requirements of Notes      #
# for Authors for Section E, and has been peer reviewed under the auspices   #
# of the IUCr Commission on Journals.                                        #
#                                                                            #
# Full details of the Crystallographic Information File format               #
# are given in the paper "The Crystallographic Information File (CIF):       #
# a New Standard Archive File for Crystallography" by S. R. Hall, F. H.      #
# Allen and I. D. Brown [Acta Cryst. (1991), A47, 655-685].                  #
#                                                                            #
# The current version of the core CIF dictionary is obtainable from          #
# ftp://ftp.iucr.org/pub/cif_core.dic. The current version number is 2.4.    #
#                                                                            #
# Software is freely available for graphical display of the structure(s) in  #
# this CIF.  For information consult the CIF home page http://www.iucr.org/  #
# cif/home.html                                                              #
#                                                                            #
# This file may be used for bona fide research purposes within the           #
# scientific community so long as proper attribution is given to the journal # 
# article from which it was obtained.                                        #
#                                                                            #
##############################################################################
                                             
data_I
_audit_creation_method     SHELXL-97
_chemical_name_systematic
;
[<i>N</i>'-(5-Bromo-2-oxidobenzylidene-\k<i>O</i>)-3-hydroxy-2-
naphthohydrazidato-\k^2^<i>N</i>',<i>O</i>]dicyclohexyltin(IV)
;
_chemical_name_common     ?
_chemical_formula_moiety     'C30 H33 Br N2 O3 Sn'
_chemical_formula_sum     'C30 H33 Br N2 O3 Sn'
_chemical_formula_iupac     '[Sn (C6 H11)2 (C18 H11 Br N2 O3)]'
_chemical_formula_weight     668.18
_chemical_melting_point     ?
_symmetry_cell_setting     Monoclinic
_symmetry_space_group_name_H-M     'P 21/c'
_symmetry_space_group_name_Hall     '-P 2ybc'
loop_
    _symmetry_equiv_pos_as_xyz
    'x, y, z'
    '-x, y+1/2, -z+1/2'
    '-x, -y, -z'
    'x, -y-1/2, z-1/2'
_cell_length_a     9.2442(2)
_cell_length_b     9.9949(2)
_cell_length_c     29.6493(5)
_cell_angle_alpha     90.00
_cell_angle_beta     94.8740(10)
_cell_angle_gamma     90.00
_cell_volume     2729.54(9)
_cell_formula_units_Z     4
_cell_measurement_reflns_used     9975
_cell_measurement_theta_min     2.21
_cell_measurement_theta_max     30.39
_cell_measurement_temperature     140(2)
_exptl_crystal_description     block
_exptl_crystal_colour     yellow
_exptl_crystal_size_max     0.33
_exptl_crystal_size_mid     0.30
_exptl_crystal_size_min     0.14
_exptl_crystal_density_diffrn     1.626
_exptl_crystal_density_meas     ?
_exptl_crystal_density_method     'not measured'
_exptl_crystal_F_000     1344
_exptl_absorpt_coefficient_mu     2.434
_exptl_absorpt_correction_type     multi-scan
_exptl_absorpt_process_details     '(SADABS; Sheldrick, 1996)'
_exptl_absorpt_correction_T_min     0.501
_exptl_absorpt_correction_T_max     0.727
_exptl_special_details
;
;
_diffrn_ambient_temperature     140(2)
_diffrn_radiation_type     MoK\a
_diffrn_radiation_wavelength     0.71073
_diffrn_radiation_source     'fine-focus sealed tube'
_diffrn_radiation_monochromator     graphite
_diffrn_measurement_device_type     'Bruker APEXII CCD area-detector'
_diffrn_measurement_method     '\w scans'
_diffrn_detector_area_resol_mean     ?
_diffrn_reflns_number     20482
_diffrn_reflns_av_R_equivalents     0.0265
_diffrn_reflns_av_sigmaI/netI     0.0238
_diffrn_reflns_theta_min     1.38
_diffrn_reflns_theta_max     25.00
_diffrn_reflns_theta_full     25.00
_diffrn_measured_fraction_theta_max     1.000
_diffrn_measured_fraction_theta_full     1.000
_diffrn_reflns_limit_h_min     -10
_diffrn_reflns_limit_h_max     10
_diffrn_reflns_limit_k_min     -11
_diffrn_reflns_limit_k_max     11
_diffrn_reflns_limit_l_min     -35
_diffrn_reflns_limit_l_max     35
_refine_special_details
;
Refinement of <i>F</i>^2^ against ALL reflections. The weighted <i>R</i>-factor
<i>wR</i> and goodness of fit <i>S</i> are based on <i>F</i>^2^, conventional
<i>R</i>-factors <i>R</i> are based on <i>F</i>, with <i>F</i> set to zero for
negative <i>F</i>^2^. The threshold expression of <i>F</i>^2^ >
\s(<i>F</i>^2^) is used only for calculating <i>R</i>-factors(gt) <i>etc</i>.
and is not relevant to the choice of reflections for refinement.
<i>R</i>-factors based on <i>F</i>^2^ are statistically about twice as large
as those based on <i>F</i>, and <i>R</i>- factors based on ALL data will be
even larger.
;
_reflns_number_total     4787
_reflns_number_gt     4103
_reflns_threshold_expression     'I>2\s(I)'
_refine_ls_structure_factor_coef     Fsqd
_refine_ls_matrix_type     full
_refine_ls_R_factor_all     0.0439
_refine_ls_R_factor_gt     0.0347
_refine_ls_wR_factor_gt     0.0759
_refine_ls_wR_factor_ref     0.0793
_refine_ls_goodness_of_fit_ref     1.091
_refine_ls_restrained_S_all     1.091
_refine_ls_number_reflns     4787
_refine_ls_number_parameters     335
_refine_ls_number_restraints     1
_refine_ls_hydrogen_treatment     constr
_refine_ls_weighting_scheme     calc
_refine_ls_weighting_details
         'calc w=1/[\s^2^(Fo^2^)+(0.0300P)^2^+5.7701P] where P=(Fo^2^+2Fc^2^)/3'
_atom_sites_solution_hydrogens     geom
_atom_sites_solution_primary     direct
_atom_sites_solution_secondary     difmap
_refine_ls_shift/su_max     0.001
_refine_ls_shift/su_mean     0.000
_refine_diff_density_max     1.595
_refine_diff_density_min     -0.492
_refine_ls_extinction_method     none
_refine_ls_extinction_coef     ?
loop_
    _atom_type_symbol
    _atom_type_description
    _atom_type_scat_dispersion_real
    _atom_type_scat_dispersion_imag
    _atom_type_scat_source
    'C' 'C' 0.0033 0.0016
                         'International Tables Vol C Tables 4.2.6.8 and 6.1.1.4'
    'H' 'H' 0.0000 0.0000
                         'International Tables Vol C Tables 4.2.6.8 and 6.1.1.4'
    'N' 'N' 0.0061 0.0033
                         'International Tables Vol C Tables 4.2.6.8 and 6.1.1.4'
    'O' 'O' 0.0106 0.0060
                         'International Tables Vol C Tables 4.2.6.8 and 6.1.1.4'
    'Br' 'Br' -0.2901 2.4595
                         'International Tables Vol C Tables 4.2.6.8 and 6.1.1.4'
    'Sn' 'Sn' -0.6537 1.4246
                         'International Tables Vol C Tables 4.2.6.8 and 6.1.1.4'
_computing_data_collection     'APEX2 (Bruker, 2008)'
_computing_cell_refinement     'SAINT (Bruker, 2008)'
_computing_data_reduction     'SAINT (Bruker, 2008)'
_computing_structure_solution     'SHELXS97 (Sheldrick, 2008)'
_computing_structure_refinement     'SHELXL97 (Sheldrick, 2008)'
_computing_molecular_graphics     'X-SEED (Barbour, 2001)'
_computing_publication_material     'pubCIF (Westrip, 2010)'
loop_
    _atom_site_type_symbol
    _atom_site_label
    _atom_site_fract_x
    _atom_site_fract_y
    _atom_site_fract_z
    _atom_site_U_iso_or_equiv
    _atom_site_adp_type
    _atom_site_calc_flag
    _atom_site_refinement_flags
    _atom_site_occupancy
    _atom_site_disorder_assembly
    _atom_site_disorder_group
    Sn Sn1 0.59441(3) 0.67684(3) 0.089632(8) 0.02876(9) Uani d . 1 . .
    Br Br1 1.11466(6) 0.10654(5) 0.162837(16) 0.04959(14) Uani d . 1 . .
    N N1 0.7471(3) 0.6588(3) 0.14945(9) 0.0258(7) Uani d . 1 . .
    N N2 0.7616(3) 0.7713(3) 0.17740(10) 0.0285(7) Uani d . 1 . .
    O O1 0.6597(3) 0.4803(3) 0.07780(9) 0.0414(7) Uani d . 1 . .
    O O2 0.5924(3) 0.8642(3) 0.12543(8) 0.0324(6) Uani d . 1 . .
    O O3 0.8900(3) 0.9235(3) 0.23968(9) 0.0402(7) Uani d D 1 . .
    H H3 0.8703 0.8519 0.2256 0.060 Uiso calc RD 1 . .
    C C1 0.8416(4) 0.4343(4) 0.13884(12) 0.0268(8) Uani d . 1 . .
    C C2 0.7606(4) 0.4016(4) 0.09761(12) 0.0318(9) Uani d . 1 . .
    C C3 0.7907(5) 0.2795(4) 0.07729(14) 0.0426(11) Uani d . 1 . .
    H H3A 0.7378 0.2555 0.0496 0.051 Uiso calc R 1 . .
    C C4 0.8943(5) 0.1934(4) 0.09617(14) 0.0414(10) Uani d . 1 . .
    H H4 0.9133 0.1114 0.0816 0.050 Uiso calc R 1 . .
    C C5 0.9709(5) 0.2270(4) 0.13655(13) 0.0345(9) Uani d . 1 . .
    C C6 0.9463(4) 0.3444(4) 0.15792(12) 0.0291(9) Uani d . 1 . .
    H H6 1.0001 0.3655 0.1858 0.035 Uiso calc R 1 . .
    C C7 0.8270(4) 0.5570(4) 0.16245(12) 0.0267(8) Uani d . 1 . .
    H H7 0.8819 0.5652 0.1909 0.032 Uiso calc R 1 . .
    C C9 0.6882(4) 0.9979(4) 0.18743(11) 0.0252(8) Uani d . 1 . .
    C C10 0.7946(4) 1.0198(4) 0.22456(11) 0.0286(8) Uani d . 1 . .
    C C11 0.8030(4) 1.1420(4) 0.24509(13) 0.0343(9) Uani d . 1 . .
    H H11 0.8773 1.1573 0.2687 0.041 Uiso calc R 1 . .
    C C12 0.7055(4) 1.2460(4) 0.23257(12) 0.0301(9) Uani d . 1 . .
    C C13 0.7133(5) 1.3727(4) 0.25347(13) 0.0382(10) Uani d . 1 . .
    H H13 0.7882 1.3899 0.2767 0.046 Uiso calc R 1 . .
    C C14 0.6160(5) 1.4713(4) 0.24113(14) 0.0405(10) Uani d . 1 . .
    H H14 0.6235 1.5561 0.2556 0.049 Uiso calc R 1 . .
    C C15 0.5039(5) 1.4469(4) 0.20675(14) 0.0415(10) Uani d . 1 . .
    H H15 0.4342 1.5146 0.1988 0.050 Uiso calc R 1 . .
    C C16 0.4952(5) 1.3271(4) 0.18494(14) 0.0374(9) Uani d . 1 . .
    H H16 0.4203 1.3128 0.1614 0.045 Uiso calc R 1 . .
    C C17 0.5959(4) 1.2233(4) 0.19668(12) 0.0280(8) Uani d . 1 . .
    C C18 0.5929(4) 1.0984(4) 0.17489(12) 0.0283(8) Uani d . 1 . .
    H H18 0.5216 1.0832 0.1504 0.034 Uiso calc R 1 . .
    C C8 0.6791(4) 0.8710(4) 0.16197(11) 0.0251(8) Uani d . 1 . .
    C C19 0.3711(4) 0.6283(4) 0.09615(13) 0.0349(9) Uani d . 1 . .
    H H19 0.3689 0.5390 0.1113 0.042 Uiso calc R 1 . .
    C C20 0.2916(6) 0.6136(7) 0.04918(17) 0.0764(19) Uani d . 1 . .
    H H20A 0.3390 0.5432 0.0321 0.092 Uiso calc R 1 . .
    H H20B 0.2973 0.6988 0.0324 0.092 Uiso calc R 1 . .
    C C21 0.1328(6) 0.5768(9) 0.0527(2) 0.103(3) Uani d . 1 . .
    H H21A 0.0816 0.5738 0.0220 0.124 Uiso calc R 1 . .
    H H21B 0.1270 0.4868 0.0663 0.124 Uiso calc R 1 . .
    C C22 0.0608(6) 0.6752(7) 0.0806(2) 0.085(2) Uani d . 1 . .
    H H22A -0.0408 0.6468 0.0832 0.102 Uiso calc R 1 . .
    H H22B 0.0585 0.7633 0.0653 0.102 Uiso calc R 1 . .
    C C23 0.1366(5) 0.6897(6) 0.12744(19) 0.0605(14) Uani d . 1 . .
    H H23A 0.1297 0.6046 0.1442 0.073 Uiso calc R 1 . .
    H H23B 0.0881 0.7603 0.1441 0.073 Uiso calc R 1 . .
    C C24 0.2960(5) 0.7263(5) 0.12488(17) 0.0487(12) Uani d . 1 . .
    H H24A 0.3027 0.8172 0.1119 0.058 Uiso calc R 1 . .
    H H24B 0.3458 0.7274 0.1558 0.058 Uiso calc R 1 . .
    C C25 0.6808(5) 0.7552(4) 0.03016(13) 0.0371(10) Uani d . 1 . .
    H H25 0.7620 0.6946 0.0232 0.044 Uiso calc R 1 . .
    C C26 0.5679(6) 0.7490(6) -0.01051(16) 0.0626(14) Uani d . 1 . .
    H H26A 0.4844 0.8069 -0.0049 0.075 Uiso calc R 1 . .
    H H26B 0.5320 0.6561 -0.0146 0.075 Uiso calc R 1 . .
    C C27 0.6336(8) 0.7955(7) -0.05379(17) 0.084(2) Uani d . 1 . .
    H H27A 0.7107 0.7323 -0.0611 0.101 Uiso calc R 1 . .
    H H27B 0.5574 0.7952 -0.0794 0.101 Uiso calc R 1 . .
    C C28 0.6953(7) 0.9312(7) -0.0481(2) 0.082(2) Uani d . 1 . .
    H H28A 0.6161 0.9958 -0.0442 0.098 Uiso calc R 1 . .
    H H28B 0.7417 0.9564 -0.0758 0.098 Uiso calc R 1 . .
    C C29 0.8062(7) 0.9396(6) -0.0077(2) 0.0762(18) Uani d . 1 . .
    H H29A 0.8397 1.0333 -0.0038 0.091 Uiso calc R 1 . .
    H H29B 0.8913 0.8838 -0.0133 0.091 Uiso calc R 1 . .
    C C30 0.7439(6) 0.8921(5) 0.03616(16) 0.0553(13) Uani d . 1 . .
    H H30A 0.8219 0.8913 0.0612 0.066 Uiso calc R 1 . .
    H H30B 0.6678 0.9552 0.0443 0.066 Uiso calc R 1 . .
loop_
    _atom_site_aniso_label
    _atom_site_aniso_U_11
    _atom_site_aniso_U_22
    _atom_site_aniso_U_33
    _atom_site_aniso_U_12
    _atom_site_aniso_U_13
    _atom_site_aniso_U_23
    Sn1 0.03298(16) 0.02502(15) 0.02577(14) -0.00002(11) -0.01213(10)
                                                                    -0.00182(11)
    Br1 0.0606(3) 0.0376(3) 0.0485(3) 0.0177(2) -0.0080(2) 0.0070(2)
    N1 0.0310(17) 0.0238(17) 0.0212(15) -0.0046(13) -0.0053(13) -0.0007(13)
    N2 0.0329(18) 0.0245(17) 0.0263(16) -0.0037(14) -0.0078(14) -0.0043(13)
    O1 0.0531(19) 0.0277(15) 0.0383(15) 0.0068(13) -0.0254(14) -0.0072(12)
    O2 0.0363(16) 0.0266(14) 0.0315(14) 0.0019(11) -0.0141(12) -0.0044(11)
    O3 0.0490(18) 0.0305(16) 0.0369(16) 0.0056(13) -0.0208(13) -0.0051(12)
    C1 0.031(2) 0.024(2) 0.0247(18) -0.0032(16) -0.0020(16) 0.0026(15)
    C2 0.039(2) 0.027(2) 0.027(2) -0.0021(17) -0.0060(17) 0.0013(16)
    C3 0.062(3) 0.029(2) 0.033(2) 0.002(2) -0.018(2) -0.0063(18)
    C4 0.061(3) 0.024(2) 0.037(2) 0.006(2) -0.007(2) -0.0030(18)
    C5 0.045(2) 0.026(2) 0.031(2) 0.0057(18) -0.0014(18) 0.0083(17)
    C6 0.036(2) 0.023(2) 0.0270(19) -0.0029(16) -0.0042(16) 0.0045(15)
    C7 0.027(2) 0.029(2) 0.0230(18) -0.0057(16) -0.0052(15) 0.0025(15)
    C9 0.026(2) 0.029(2) 0.0208(17) -0.0051(16) 0.0018(14) 0.0009(15)
    C10 0.033(2) 0.031(2) 0.0209(18) 0.0002(17) -0.0036(15) -0.0003(16)
    C11 0.037(2) 0.037(2) 0.028(2) -0.0048(18) -0.0068(17) -0.0050(17)
    C12 0.036(2) 0.030(2) 0.0255(19) -0.0042(17) 0.0067(16) -0.0026(16)
    C13 0.050(3) 0.036(2) 0.027(2) -0.005(2) 0.0008(19) -0.0052(18)
    C14 0.058(3) 0.031(2) 0.035(2) 0.001(2) 0.014(2) -0.0080(18)
    C15 0.047(3) 0.037(2) 0.041(2) 0.010(2) 0.009(2) -0.002(2)
    C16 0.036(2) 0.036(2) 0.039(2) 0.0025(19) 0.0006(18) 0.0014(19)
    C17 0.030(2) 0.029(2) 0.0263(19) -0.0028(16) 0.0071(16) 0.0012(16)
    C18 0.027(2) 0.032(2) 0.0254(19) -0.0038(16) -0.0007(15) -0.0006(16)
    C8 0.0224(19) 0.032(2) 0.0208(18) -0.0048(16) -0.0011(15) 0.0014(15)
    C19 0.034(2) 0.033(2) 0.036(2) -0.0056(18) -0.0085(18) 0.0028(18)
    C20 0.048(3) 0.138(6) 0.041(3) -0.035(3) -0.008(2) -0.012(3)
    C21 0.054(4) 0.203(9) 0.050(3) -0.063(5) -0.011(3) -0.016(4)
    C22 0.032(3) 0.128(6) 0.092(5) -0.011(3) -0.012(3) 0.070(4)
    C23 0.044(3) 0.056(3) 0.082(4) -0.002(2) 0.004(3) 0.006(3)
    C24 0.041(3) 0.041(3) 0.064(3) -0.007(2) 0.005(2) -0.002(2)
    C25 0.043(3) 0.039(2) 0.028(2) 0.005(2) -0.0009(18) 0.0019(18)
    C26 0.072(4) 0.072(4) 0.042(3) -0.009(3) -0.010(3) 0.004(3)
    C27 0.100(5) 0.117(6) 0.033(3) -0.009(4) -0.002(3) 0.006(3)
    C28 0.083(4) 0.095(5) 0.069(4) 0.006(4) 0.010(3) 0.042(4)
    C29 0.095(5) 0.061(4) 0.076(4) -0.017(3) 0.026(4) 0.003(3)
    C30 0.066(3) 0.050(3) 0.050(3) -0.010(3) 0.002(2) -0.003(2)
_geom_special_details
;
All e.s.d.'s (except the e.s.d. in the dihedral angle between two l.s. planes)
are estimated using the full covariance matrix. The cell e.s.d.'s are taken
into account individually in the estimation of e.s.d.'s in distances, angles
and torsion angles; correlations between e.s.d.'s in cell parameters are only
used when they are defined by crystal symmetry. An approximate (isotropic)
treatment of cell e.s.d.'s is used for estimating e.s.d.'s involving l.s.
planes.
;
loop_
    _geom_bond_atom_site_label_1
    _geom_bond_atom_site_label_2
    _geom_bond_site_symmetry_2
    _geom_bond_distance
    _geom_bond_publ_flag
    Sn1 O1 . 2.094(3) ?
    Sn1 C25 . 2.145(4) ?
    Sn1 C19 . 2.145(4) ?
    Sn1 O2 . 2.153(3) ?
    Sn1 N1 . 2.178(3) ?
    Br1 C5 . 1.910(4) ?
    N1 C7 . 1.296(5) ?
    N1 N2 . 1.397(4) ?
    N2 C8 . 1.313(5) ?
    O1 C2 . 1.319(5) ?
    O2 C8 . 1.294(4) ?
    O3 C10 . 1.356(4) ?
    O3 H3 . 0.8400 ?
    C1 C6 . 1.404(5) ?
    C1 C2 . 1.416(5) ?
    C1 C7 . 1.425(5) ?
    C2 C3 . 1.399(6) ?
    C3 C4 . 1.371(6) ?
    C3 H3A . 0.9500 ?
    C4 C5 . 1.380(6) ?
    C4 H4 . 0.9500 ?
    C5 C6 . 1.362(5) ?
    C6 H6 . 0.9500 ?
    C7 H7 . 0.9500 ?
    C9 C18 . 1.367(5) ?
    C9 C10 . 1.429(5) ?
    C9 C8 . 1.475(5) ?
    C10 C11 . 1.364(5) ?
    C11 C12 . 1.404(6) ?
    C11 H11 . 0.9500 ?
    C12 C13 . 1.409(6) ?
    C12 C17 . 1.424(5) ?
    C13 C14 . 1.363(6) ?
    C13 H13 . 0.9500 ?
    C14 C15 . 1.411(6) ?
    C14 H14 . 0.9500 ?
    C15 C16 . 1.360(6) ?
    C15 H15 . 0.9500 ?
    C16 C17 . 1.418(6) ?
    C16 H16 . 0.9500 ?
    C17 C18 . 1.405(5) ?
    C18 H18 . 0.9500 ?
    C19 C24 . 1.506(6) ?
    C19 C20 . 1.525(6) ?
    C19 H19 . 1.0000 ?
    C20 C21 . 1.525(7) ?
    C20 H20A . 0.9900 ?
    C20 H20B . 0.9900 ?
    C21 C22 . 1.480(10) ?
    C21 H21A . 0.9900 ?
    C21 H21B . 0.9900 ?
    C22 C23 . 1.507(8) ?
    C22 H22A . 0.9900 ?
    C22 H22B . 0.9900 ?
    C23 C24 . 1.527(6) ?
    C23 H23A . 0.9900 ?
    C23 H23B . 0.9900 ?
    C24 H24A . 0.9900 ?
    C24 H24B . 0.9900 ?
    C25 C30 . 1.492(6) ?
    C25 C26 . 1.527(6) ?
    C25 H25 . 1.0000 ?
    C26 C27 . 1.537(7) ?
    C26 H26A . 0.9900 ?
    C26 H26B . 0.9900 ?
    C27 C28 . 1.476(9) ?
    C27 H27A . 0.9900 ?
    C27 H27B . 0.9900 ?
    C28 C29 . 1.513(8) ?
    C28 H28A . 0.9900 ?
    C28 H28B . 0.9900 ?
    C29 C30 . 1.540(7) ?
    C29 H29A . 0.9900 ?
    C29 H29B . 0.9900 ?
    C30 H30A . 0.9900 ?
    C30 H30B . 0.9900 ?
loop_
    _geom_angle_atom_site_label_1
    _geom_angle_atom_site_label_2
    _geom_angle_atom_site_label_3
    _geom_angle_site_symmetry_1
    _geom_angle_site_symmetry_3
    _geom_angle
    _geom_angle_publ_flag
    O1 Sn1 C25 . . 94.14(15) ?
    O1 Sn1 C19 . . 95.51(14) ?
    C25 Sn1 C19 . . 125.81(15) ?
    O1 Sn1 O2 . . 155.97(9) ?
    C25 Sn1 O2 . . 96.14(14) ?
    C19 Sn1 O2 . . 95.96(13) ?
    O1 Sn1 N1 . . 83.25(10) ?
    C25 Sn1 N1 . . 116.02(14) ?
    C19 Sn1 N1 . . 118.03(13) ?
    O2 Sn1 N1 . . 72.71(10) ?
    C7 N1 N2 . . 115.6(3) ?
    C7 N1 Sn1 . . 128.4(2) ?
    N2 N1 Sn1 . . 116.1(2) ?
    C8 N2 N1 . . 112.4(3) ?
    C2 O1 Sn1 . . 133.4(2) ?
    C8 O2 Sn1 . . 115.3(2) ?
    C10 O3 H3 . . 109.5 ?
    C6 C1 C2 . . 119.7(3) ?
    C6 C1 C7 . . 116.4(3) ?
    C2 C1 C7 . . 123.9(3) ?
    O1 C2 C3 . . 119.1(3) ?
    O1 C2 C1 . . 123.3(3) ?
    C3 C2 C1 . . 117.6(3) ?
    C4 C3 C2 . . 121.9(4) ?
    C4 C3 H3A . . 119.0 ?
    C2 C3 H3A . . 119.0 ?
    C3 C4 C5 . . 119.4(4) ?
    C3 C4 H4 . . 120.3 ?
    C5 C4 H4 . . 120.3 ?
    C6 C5 C4 . . 121.3(4) ?
    C6 C5 Br1 . . 119.4(3) ?
    C4 C5 Br1 . . 119.3(3) ?
    C5 C6 C1 . . 120.0(3) ?
    C5 C6 H6 . . 120.0 ?
    C1 C6 H6 . . 120.0 ?
    N1 C7 C1 . . 127.2(3) ?
    N1 C7 H7 . . 116.4 ?
    C1 C7 H7 . . 116.4 ?
    C18 C9 C10 . . 118.8(3) ?
    C18 C9 C8 . . 119.1(3) ?
    C10 C9 C8 . . 122.1(3) ?
    O3 C10 C11 . . 118.5(3) ?
    O3 C10 C9 . . 122.1(3) ?
    C11 C10 C9 . . 119.3(3) ?
    C10 C11 C12 . . 122.3(3) ?
    C10 C11 H11 . . 118.9 ?
    C12 C11 H11 . . 118.9 ?
    C11 C12 C13 . . 122.8(4) ?
    C11 C12 C17 . . 118.6(3) ?
    C13 C12 C17 . . 118.6(4) ?
    C14 C13 C12 . . 121.6(4) ?
    C14 C13 H13 . . 119.2 ?
    C12 C13 H13 . . 119.2 ?
    C13 C14 C15 . . 119.8(4) ?
    C13 C14 H14 . . 120.1 ?
    C15 C14 H14 . . 120.1 ?
    C16 C15 C14 . . 120.4(4) ?
    C16 C15 H15 . . 119.8 ?
    C14 C15 H15 . . 119.8 ?
    C15 C16 C17 . . 121.1(4) ?
    C15 C16 H16 . . 119.5 ?
    C17 C16 H16 . . 119.5 ?
    C18 C17 C16 . . 123.4(4) ?
    C18 C17 C12 . . 118.1(3) ?
    C16 C17 C12 . . 118.5(4) ?
    C9 C18 C17 . . 122.8(3) ?
    C9 C18 H18 . . 118.6 ?
    C17 C18 H18 . . 118.6 ?
    O2 C8 N2 . . 123.5(3) ?
    O2 C8 C9 . . 118.6(3) ?
    N2 C8 C9 . . 117.9(3) ?
    C24 C19 C20 . . 111.7(4) ?
    C24 C19 Sn1 . . 113.4(3) ?
    C20 C19 Sn1 . . 109.4(3) ?
    C24 C19 H19 . . 107.4 ?
    C20 C19 H19 . . 107.4 ?
    Sn1 C19 H19 . . 107.4 ?
    C19 C20 C21 . . 110.7(4) ?
    C19 C20 H20A . . 109.5 ?
    C21 C20 H20A . . 109.5 ?
    C19 C20 H20B . . 109.5 ?
    C21 C20 H20B . . 109.5 ?
    H20A C20 H20B . . 108.1 ?
    C22 C21 C20 . . 111.0(6) ?
    C22 C21 H21A . . 109.4 ?
    C20 C21 H21A . . 109.4 ?
    C22 C21 H21B . . 109.4 ?
    C20 C21 H21B . . 109.4 ?
    H21A C21 H21B . . 108.0 ?
    C21 C22 C23 . . 112.6(5) ?
    C21 C22 H22A . . 109.1 ?
    C23 C22 H22A . . 109.1 ?
    C21 C22 H22B . . 109.1 ?
    C23 C22 H22B . . 109.1 ?
    H22A C22 H22B . . 107.8 ?
    C22 C23 C24 . . 110.6(4) ?
    C22 C23 H23A . . 109.5 ?
    C24 C23 H23A . . 109.5 ?
    C22 C23 H23B . . 109.5 ?
    C24 C23 H23B . . 109.5 ?
    H23A C23 H23B . . 108.1 ?
    C19 C24 C23 . . 111.5(4) ?
    C19 C24 H24A . . 109.3 ?
    C23 C24 H24A . . 109.3 ?
    C19 C24 H24B . . 109.3 ?
    C23 C24 H24B . . 109.3 ?
    H24A C24 H24B . . 108.0 ?
    C30 C25 C26 . . 111.4(4) ?
    C30 C25 Sn1 . . 114.0(3) ?
    C26 C25 Sn1 . . 110.9(3) ?
    C30 C25 H25 . . 106.7 ?
    C26 C25 H25 . . 106.7 ?
    Sn1 C25 H25 . . 106.7 ?
    C25 C26 C27 . . 110.8(4) ?
    C25 C26 H26A . . 109.5 ?
    C27 C26 H26A . . 109.5 ?
    C25 C26 H26B . . 109.5 ?
    C27 C26 H26B . . 109.5 ?
    H26A C26 H26B . . 108.1 ?
    C28 C27 C26 . . 111.0(5) ?
    C28 C27 H27A . . 109.4 ?
    C26 C27 H27A . . 109.4 ?
    C28 C27 H27B . . 109.4 ?
    C26 C27 H27B . . 109.4 ?
    H27A C27 H27B . . 108.0 ?
    C27 C28 C29 . . 111.8(5) ?
    C27 C28 H28A . . 109.3 ?
    C29 C28 H28A . . 109.3 ?
    C27 C28 H28B . . 109.3 ?
    C29 C28 H28B . . 109.3 ?
    H28A C28 H28B . . 107.9 ?
    C28 C29 C30 . . 112.0(5) ?
    C28 C29 H29A . . 109.2 ?
    C30 C29 H29A . . 109.2 ?
    C28 C29 H29B . . 109.2 ?
    C30 C29 H29B . . 109.2 ?
    H29A C29 H29B . . 107.9 ?
    C25 C30 C29 . . 110.6(4) ?
    C25 C30 H30A . . 109.5 ?
    C29 C30 H30A . . 109.5 ?
    C25 C30 H30B . . 109.5 ?
    C29 C30 H30B . . 109.5 ?
    H30A C30 H30B . . 108.1 ?
loop_
    _geom_torsion_atom_site_label_1
    _geom_torsion_atom_site_label_2
    _geom_torsion_atom_site_label_3
    _geom_torsion_atom_site_label_4
    _geom_torsion_site_symmetry_1
    _geom_torsion_site_symmetry_2
    _geom_torsion_site_symmetry_3
    _geom_torsion_site_symmetry_4
    _geom_torsion
    _geom_torsion_publ_flag
    O1 Sn1 N1 C7 . . . . 0.0(3) ?
    C25 Sn1 N1 C7 . . . . -91.3(3) ?
    C19 Sn1 N1 C7 . . . . 92.7(3) ?
    O2 Sn1 N1 C7 . . . . -179.8(3) ?
    O1 Sn1 N1 N2 . . . . 179.7(3) ?
    C25 Sn1 N1 N2 . . . . 88.4(3) ?
    C19 Sn1 N1 N2 . . . . -87.6(3) ?
    O2 Sn1 N1 N2 . . . . 0.0(2) ?
    C7 N1 N2 C8 . . . . 179.2(3) ?
    Sn1 N1 N2 C8 . . . . -0.6(4) ?
    C25 Sn1 O1 C2 . . . . 109.0(4) ?
    C19 Sn1 O1 C2 . . . . -124.4(4) ?
    O2 Sn1 O1 C2 . . . . -6.2(6) ?
    N1 Sn1 O1 C2 . . . . -6.8(4) ?
    O1 Sn1 O2 C8 . . . . 0.1(4) ?
    C25 Sn1 O2 C8 . . . . -114.7(3) ?
    C19 Sn1 O2 C8 . . . . 118.2(3) ?
    N1 Sn1 O2 C8 . . . . 0.7(2) ?
    Sn1 O1 C2 C3 . . . . -171.0(3) ?
    Sn1 O1 C2 C1 . . . . 8.8(6) ?
    C6 C1 C2 O1 . . . . 179.4(4) ?
    C7 C1 C2 O1 . . . . -2.4(6) ?
    C6 C1 C2 C3 . . . . -0.7(6) ?
    C7 C1 C2 C3 . . . . 177.5(4) ?
    O1 C2 C3 C4 . . . . 179.9(4) ?
    C1 C2 C3 C4 . . . . 0.1(7) ?
    C2 C3 C4 C5 . . . . 0.5(7) ?
    C3 C4 C5 C6 . . . . -0.4(7) ?
    C3 C4 C5 Br1 . . . . 179.8(4) ?
    C4 C5 C6 C1 . . . . -0.2(6) ?
    Br1 C5 C6 C1 . . . . 179.6(3) ?
    C2 C1 C6 C5 . . . . 0.8(6) ?
    C7 C1 C6 C5 . . . . -177.5(4) ?
    N2 N1 C7 C1 . . . . -175.0(3) ?
    Sn1 N1 C7 C1 . . . . 4.7(6) ?
    C6 C1 C7 N1 . . . . 173.8(4) ?
    C2 C1 C7 N1 . . . . -4.4(6) ?
    C18 C9 C10 O3 . . . . 178.2(4) ?
    C8 C9 C10 O3 . . . . -2.5(6) ?
    C18 C9 C10 C11 . . . . -3.1(6) ?
    C8 C9 C10 C11 . . . . 176.2(4) ?
    O3 C10 C11 C12 . . . . -177.9(4) ?
    C9 C10 C11 C12 . . . . 3.4(6) ?
    C10 C11 C12 C13 . . . . -179.9(4) ?
    C10 C11 C12 C17 . . . . -1.1(6) ?
    C11 C12 C13 C14 . . . . -179.0(4) ?
    C17 C12 C13 C14 . . . . 2.2(6) ?
    C12 C13 C14 C15 . . . . 0.2(6) ?
    C13 C14 C15 C16 . . . . -2.0(6) ?
    C14 C15 C16 C17 . . . . 1.3(6) ?
    C15 C16 C17 C18 . . . . -179.2(4) ?
    C15 C16 C17 C12 . . . . 1.2(6) ?
    C11 C12 C17 C18 . . . . -1.4(5) ?
    C13 C12 C17 C18 . . . . 177.5(4) ?
    C11 C12 C17 C16 . . . . 178.3(4) ?
    C13 C12 C17 C16 . . . . -2.9(5) ?
    C10 C9 C18 C17 . . . . 0.7(6) ?
    C8 C9 C18 C17 . . . . -178.6(3) ?
    C16 C17 C18 C9 . . . . -178.1(4) ?
    C12 C17 C18 C9 . . . . 1.5(6) ?
    Sn1 O2 C8 N2 . . . . -1.3(5) ?
    Sn1 O2 C8 C9 . . . . 177.7(2) ?
    N1 N2 C8 O2 . . . . 1.3(5) ?
    N1 N2 C8 C9 . . . . -177.7(3) ?
    C18 C9 C8 O2 . . . . 7.8(5) ?
    C10 C9 C8 O2 . . . . -171.5(3) ?
    C18 C9 C8 N2 . . . . -173.2(3) ?
    C10 C9 C8 N2 . . . . 7.5(5) ?
    O1 Sn1 C19 C24 . . . . 153.9(3) ?
    C25 Sn1 C19 C24 . . . . -106.9(3) ?
    O2 Sn1 C19 C24 . . . . -4.9(3) ?
    N1 Sn1 C19 C24 . . . . 68.6(3) ?
    O1 Sn1 C19 C20 . . . . -80.7(4) ?
    C25 Sn1 C19 C20 . . . . 18.4(4) ?
    O2 Sn1 C19 C20 . . . . 120.4(4) ?
    N1 Sn1 C19 C20 . . . . -166.0(4) ?
    C24 C19 C20 C21 . . . . -54.5(7) ?
    Sn1 C19 C20 C21 . . . . 179.1(5) ?
    C19 C20 C21 C22 . . . . 55.3(8) ?
    C20 C21 C22 C23 . . . . -56.7(7) ?
    C21 C22 C23 C24 . . . . 55.8(7) ?
    C20 C19 C24 C23 . . . . 54.3(5) ?
    Sn1 C19 C24 C23 . . . . 178.4(3) ?
    C22 C23 C24 C19 . . . . -54.0(6) ?
    O1 Sn1 C25 C30 . . . . -143.8(3) ?
    C19 Sn1 C25 C30 . . . . 116.3(3) ?
    O2 Sn1 C25 C30 . . . . 14.4(3) ?
    N1 Sn1 C25 C30 . . . . -59.3(4) ?
    O1 Sn1 C25 C26 . . . . 89.5(3) ?
    C19 Sn1 C25 C26 . . . . -10.4(4) ?
    O2 Sn1 C25 C26 . . . . -112.3(3) ?
    N1 Sn1 C25 C26 . . . . 174.0(3) ?
    C30 C25 C26 C27 . . . . 56.1(6) ?
    Sn1 C25 C26 C27 . . . . -175.8(4) ?
    C25 C26 C27 C28 . . . . -56.2(7) ?
    C26 C27 C28 C29 . . . . 55.7(8) ?
    C27 C28 C29 C30 . . . . -54.9(8) ?
    C26 C25 C30 C29 . . . . -54.8(6) ?
    Sn1 C25 C30 C29 . . . . 178.8(4) ?
    C28 C29 C30 C25 . . . . 54.1(7) ?
loop_
    _geom_hbond_atom_site_label_D
    _geom_hbond_atom_site_label_H
    _geom_hbond_atom_site_label_A
    _geom_hbond_site_symmetry_A
    _geom_hbond_distance_DH
    _geom_hbond_distance_HA
    _geom_hbond_distance_DA
    _geom_hbond_angle_DHA
    O3 H3 N2 . 0.84 1.86 2.600(4) 146.1
data_global
_journal_date_recd_electronic     2009-11-19
_journal_date_accepted     2010-01-09
_journal_name_full     'Acta Crystallographica, Section E'
_journal_year     2010
_journal_volume     66
_journal_issue      2
_journal_page_first     m162
_journal_page_last     m162
_journal_paper_category     QM
_journal_coeditor_code     HG2600
_publ_contact_author_name     'Kong Mun Lo'
_publ_contact_author_address
;
Department of Chemistry
University of Malaya
50603 Kuala Lumpur
Malaysia
;
_publ_contact_author_email     'kmlo@um.edu.my'
_publ_contact_author_fax     '03 7967 4193'
_publ_contact_author_phone     '03 7967 4262'
_publ_section_title
;\
[<i>N</i>'-(5-Bromo-2-oxidobenzylidene-\k<i>O</i>)-3-hydroxy-2-\
naphthohydrazidato-\k^2^<i>N</i>',<i>O</i>]dicyclohexyltin(IV)
;
loop_
    _publ_author_name
    _publ_author_footnote
    _publ_author_address
    'Lee, See Mun' .
;
Department of Chemistry
University of Malaya
50603 Kuala Lumpur
Malaysia
;
    'Mohd Ali, Hapipah' .
;
Department of Chemistry
University of Malaya
50603 Kuala Lumpur
Malaysia
;
    'Lo, Kong Mun' .
;
Department of Chemistry
University of Malaya
50603 Kuala Lumpur
Malaysia
;
