# Supplementary material for: [N′-(5-Bromo-2-oxidobenzyl­idene-κO)-3-hydr­oxy-2-naphthohydrazidato-κ2 N′,O]dicyclo­hexyl­tin(IV)
Source: Acta Crystallogr Sect E Struct Rep Online. 2010 Jan 16;66(Pt 2):m162. doi: 10.1107/S1600536810001145 (PMC2979853; doi:10.1107/S1600536810001145)
Supplement: Supplementary file 2 [file e-66-0m162-Isup2.hkl]

# 
# h,k,l, Fc-squared, Fo-squared, sigma(Fo-squared) and status flag 
# 
data_I
_shelx_title ' lsm_1087_0m in P2(1)/c' 
_shelx_refln_list_code          4 
_shelx_F_calc_maximum      317.48 
_exptl_crystal_F_000      1344.00 
_reflns_d_resolution_high  0.8409 
 
loop_ 
 _symmetry_equiv_pos_as_xyz 
 'x, y, z' 
 '-x, y+1/2, -z+1/2' 
 '-x, -y, -z' 
 'x, -y-1/2, z-1/2' 
 
_cell_length_a     9.2442 
_cell_length_b     9.9949 
_cell_length_c    29.6493 
_cell_angle_alpha  90.000 
_cell_angle_beta   94.874 
_cell_angle_gamma  90.000 
 
_shelx_F_squared_multiplier     1.000 
 
loop_ 
 _refln_index_h 
 _refln_index_k 
 _refln_index_l 
 _refln_F_squared_calc 
 _refln_F_squared_meas 
 _refln_F_squared_sigma 
 _refln_observed_status 
   1   0   0    14292.43    15214.81    106.55 o 
   2   0   0     7340.20     8517.96     69.23 o 
   3   0   0       51.85       70.72      9.28 o 
   4   0   0    40881.62    40623.54    289.94 o 
   5   0   0     1084.31      871.68     27.13 o 
   6   0   0    13504.55    13143.03    120.29 o 
   7   0   0     3962.93     3630.63     68.68 o 
   8   0   0      743.26      566.73     94.45 o 
   9   0   0      527.74      558.14    110.56 o 
  10   0   0     4606.85     4758.16    239.36 o 
   1   1   0     7811.46     8529.03     65.62 o 
   2   1   0    21600.94    21759.42    156.58 o 
   3   1   0    22849.44    22630.78    178.26 o 
   4   1   0    12036.41    12185.40     85.01 o 
   5   1   0        2.91       -1.74      9.98 o 
   6   1   0       28.42        7.09     12.01 o 
   7   1   0     9251.01     9261.00     94.38 o 
   8   1   0     1136.96     1086.07     62.25 o 
   9   1   0      891.48      775.44     85.01 o 
  10   1   0      882.18      802.19     97.01 o 
   0   2   0    17269.42    18497.04    165.06 o 
   1   2   0    10589.53    10516.36     76.04 o 
   2   2   0     3183.49     2855.40     34.91 o 
   3   2   0     4116.01     4013.24     46.57 o 
   4   2   0       50.33      127.10     14.10 o 
   5   2   0     6070.92     5745.89     63.95 o 
   6   2   0     6528.37     6500.76     61.87 o 
   7   2   0     1308.80     1247.10     38.02 o 
   8   2   0        3.86      -24.25     33.95 o 
   9   2   0      684.78      741.90     58.59 o 
  10   2   0      396.46      487.79     85.76 o 
   1   3   0     3084.65     2924.25     28.30 o 
   2   3   0    26938.76    27703.23    163.66 o 
   3   3   0     2106.35     2437.13     38.37 o 
   4   3   0     3828.43     4241.40     55.31 o 
   5   3   0      548.81      534.08     25.40 o 
   6   3   0     3752.36     3624.90     72.79 o 
   7   3   0      281.96      300.43     26.54 o 
   8   3   0      340.62      316.65     29.79 o 
   9   3   0        3.08      -11.63     39.54 o 
  10   3   0       64.29       25.02     48.21 o 
   0   4   0    14023.47    13748.37    259.61 o 
   1   4   0     2854.64     2841.12     31.52 o 
   2   4   0     1343.24     1657.14     27.09 o 
   3   4   0     3632.96     3704.53     42.96 o 
   4   4   0     6997.35     7017.40     79.01 o 
   5   4   0      318.80      327.36     25.31 o 
   6   4   0     3334.92     3126.09     54.47 o 
   7   4   0      641.05      695.58     34.85 o 
   8   4   0     1313.00     1405.93     47.33 o 
   9   4   0        4.15       35.73     58.87 o 
  10   4   0      164.75      195.34     55.79 o 
   1   5   0     4204.58     4441.16     53.00 o 
   2   5   0    10771.96    11011.97     73.91 o 
   3   5   0     6574.69     6171.10    101.11 o 
   4   5   0     3562.21     3720.69     44.93 o 
   5   5   0       11.73       -0.41     17.60 o 
   6   5   0       76.85      109.98     23.47 o 
   7   5   0     2139.82     2262.54     54.49 o 
   8   5   0     2697.63     2744.37     62.41 o 
   9   5   0      230.23      322.56     91.21 o 
   0   6   0     1179.42     1125.89     50.43 o 
   1   6   0    16494.03    16344.40    137.26 o 
   2   6   0     2095.38     2205.02     36.83 o 
   3   6   0     1999.36     1978.86     41.59 o 
   4   6   0      847.88      720.72     31.21 o 
   5   6   0    10419.48     9758.23     88.41 o 
   6   6   0     1482.29     1492.72     48.36 o 
   7   6   0      106.06      152.44     35.04 o 
   8   6   0       99.36       62.27     35.77 o 
   9   6   0     1301.58     1607.51     78.86 o 
   1   7   0      109.07      140.39     24.09 o 
   2   7   0    22375.27    21699.14    176.65 o 
   3   7   0      523.21      489.02     21.52 o 
   4   7   0     4963.25     4721.83     71.56 o 
   5   7   0     1863.44     1848.61     49.93 o 
   6   7   0     2698.97     2509.02     69.87 o 
   7   7   0      669.36      713.84     46.01 o 
   8   7   0     4742.12     4793.51     93.16 o 
   0   8   0      369.48      422.07     50.45 o 
   1   8   0     2726.56     2866.38     63.68 o 
   2   8   0     2850.81     2938.29     82.12 o 
   3   8   0      223.22      177.50     28.88 o 
   4   8   0      784.90      750.85     43.02 o 
   5   8   0     3630.05     3701.68     69.00 o 
   6   8   0     1291.84     1204.51     65.84 o 
   7   8   0       39.46       56.00     34.41 o 
   8   8   0        4.58       23.13     38.76 o 
   1   9   0     1098.84     1048.41     71.79 o 
   2   9   0      739.01      798.21     84.84 o 
   3   9   0     1836.82     1793.99     58.32 o 
   4   9   0       18.96       -2.82     29.36 o 
   5   9   0       40.43       85.34     35.32 o 
   6   9   0      263.09      291.89     42.67 o 
   7   9   0      398.81      394.60     48.65 o 
   0  10   0      619.51      548.48    109.48 o 
   1  10   0      408.98      391.70     73.24 o 
   2  10   0       56.10      100.37     33.83 o 
   3  10   0       73.09      110.93     39.29 o 
   4  10   0     1227.31     1330.60     83.56 o 
   5  10   0      344.47      302.62     49.60 o 
   1  11   0      150.78      253.12     69.02 o 
   2  11   0     1901.51     2009.96    168.14 o 
   3  11   0        6.79       30.94     50.37 o 
   4  11   0      300.72      304.17     73.57 o 
 -10   1   1        1.61      -53.39     64.80 o 
  -9   1   1     1208.14     1162.94     99.04 o 
  -8   1   1      174.12      155.15     38.92 o 
  -7   1   1     1798.55     1756.14     42.35 o 
  -6   1   1       40.21       12.05     17.48 o 
  -5   1   1     4791.30     4282.05     45.10 o 
  -4   1   1       92.88      131.91     13.65 o 
  -3   1   1      937.81     1068.76     29.16 o 
  -2   1   1       92.86      239.15     10.99 o 
  -1   1   1    14270.84    14472.27    105.62 o 
   0   1   1     3030.03     3287.38     29.63 o 
   1   1   1      374.27      459.33      7.25 o 
   2   1   1     3127.90     2871.65     29.75 o 
   3   1   1     6591.82     6407.50     78.64 o 
   4   1   1      324.72      279.99     12.52 o 
   5   1   1     2088.68     1980.71     33.12 o 
   6   1   1      592.82      519.63     20.90 o 
   7   1   1     1098.37      937.85     33.06 o 
   8   1   1      108.29      141.92     38.10 o 
   9   1   1      373.71      324.51     72.41 o 
  10   1   1        6.11      -58.45     67.09 o 
 -10   2   1      684.56      723.07     95.25 o 
  -9   2   1      825.25      788.62    120.10 o 
  -8   2   1     4534.23     4376.27     98.95 o 
  -7   2   1       30.35       24.60     19.72 o 
  -6   2   1       80.79      164.70     20.64 o 
  -5   2   1     4288.36     4326.36     54.72 o 
  -4   2   1    44564.55    43546.44    302.74 o 
  -3   2   1      364.81      259.27     20.62 o 
  -2   2   1    15152.81    15139.87    116.06 o 
  -1   2   1     4721.72     4461.60     31.55 o 
   0   2   1    24144.24    24291.24    161.02 o 
   1   2   1    20633.96    22063.32    147.13 o 
   2   2   1    22399.81    23419.21    172.08 o 
   3   2   1     8942.60     8337.20     76.32 o 
   4   2   1      912.52     1004.11     26.07 o 
   5   2   1       98.13       89.35     15.65 o 
   6   2   1    11429.43    11009.88    116.41 o 
   7   2   1     3521.77     3363.99     63.23 o 
   8   2   1      754.98      813.42     54.59 o 
   9   2   1     1417.95     1360.33     71.41 o 
  10   2   1      507.98      535.59     62.35 o 
 -10   3   1      222.31      286.82     56.61 o 
  -9   3   1      342.81      404.51     61.44 o 
  -8   3   1      931.63      935.21     39.76 o 
  -7   3   1     4043.27     3919.44     63.00 o 
  -6   3   1     4978.20     4577.71     64.01 o 
  -5   3   1     4570.08     4079.62     54.96 o 
  -4   3   1        0.33       -8.99     12.51 o 
  -3   3   1      158.99       64.04     12.36 o 
  -2   3   1     2253.38     2289.29     26.61 o 
  -1   3   1    18609.85    19962.38    128.43 o 
   0   3   1    14042.01    14038.33     98.40 o 
   1   3   1     3239.06     3252.69     35.84 o 
   2   3   1      229.31      358.22     12.19 o 
   3   3   1     4624.13     4399.99     53.18 o 
   4   3   1     2030.18     1552.89     32.37 o 
   5   3   1    11996.51    11772.46    105.42 o 
   6   3   1     6369.91     6139.70     73.75 o 
   7   3   1      375.14      485.41     31.69 o 
   8   3   1      457.22      494.56     50.15 o 
   9   3   1     2799.46     2853.03    101.69 o 
  10   3   1     1995.35     2036.60     91.13 o 
 -10   4   1      667.12      672.81     94.66 o 
  -9   4   1     2343.55     2437.72     87.67 o 
  -8   4   1     2197.41     2297.62     56.73 o 
  -7   4   1     1340.95     1228.50     52.86 o 
  -6   4   1      547.43      578.21     38.50 o 
  -5   4   1     3972.02     3950.10     64.65 o 
  -4   4   1     7682.61     7791.22     84.61 o 
  -3   4   1    16651.94    16134.94    115.93 o 
  -2   4   1     3820.43     3941.84     35.94 o 
  -1   4   1     1495.77     1719.15     24.28 o 
   0   4   1     6622.19     7000.83     67.37 o 
   1   4   1    33065.68    34739.08    224.91 o 
   2   4   1     9441.20    10126.62     73.73 o 
   3   4   1     5762.08     5687.21     51.82 o 
   4   4   1      173.37      132.52     15.56 o 
   5   4   1     2172.90     2058.05     37.18 o 
   6   4   1     1705.86     1626.88     41.88 o 
   7   4   1     7777.40     7273.00     89.61 o 
   8   4   1     1192.58     1084.19     52.47 o 
   9   4   1       47.20       76.79     46.30 o 
  10   4   1       11.71       48.83     52.04 o 
  -9   5   1       44.15       54.84     47.61 o 
  -8   5   1      589.25      675.39     40.26 o 
  -7   5   1      954.75      969.42     43.06 o 
  -6   5   1     9998.38     9845.61    112.36 o 
  -5   5   1      378.77      375.10     28.18 o 
  -4   5   1      769.74      646.82     29.28 o 
  -3   5   1      600.31      676.27     22.12 o 
  -2   5   1    23692.22    24339.64    137.65 o 
  -1   5   1      241.51      276.39     15.41 o 
   0   5   1    19255.55    19467.98    153.44 o 
   1   5   1     6383.49     7189.90     72.38 o 
   2   5   1    10524.76    10118.91     75.74 o 
   3   5   1      484.55      509.87     19.69 o 
   4   5   1    14343.77    13924.58    103.51 o 
   5   5   1     2001.56     1930.11     41.35 o 
   6   5   1        3.10       42.70     22.49 o 
   7   5   1      510.21      561.75     40.35 o 
   8   5   1     1332.15     1346.48     59.55 o 
   9   5   1      674.08      776.29     62.28 o 
  -9   6   1      576.94      571.01     55.57 o 
  -8   6   1       86.14       78.39     30.16 o 
  -7   6   1      574.58      621.11     35.96 o 
  -6   6   1      201.76      260.31     28.61 o 
  -5   6   1     1550.62     1562.13     39.14 o 
  -4   6   1       11.14       -1.78     13.57 o 
  -3   6   1    12449.29    12388.14     84.63 o 
  -2   6   1       25.14       31.75     12.28 o 
  -1   6   1       58.33       20.67     18.84 o 
   0   6   1       98.24      102.23     19.93 o 
   1   6   1     5510.83     5559.06     66.39 o 
   2   6   1       68.98      106.21     15.83 o 
   3   6   1      349.58      415.29     20.59 o 
   4   6   1     1191.25     1168.06     31.18 o 
   5   6   1     1257.31     1364.34     44.13 o 
   6   6   1       46.67       64.52     30.81 o 
   7   6   1     2052.16     1957.09     64.48 o 
   8   6   1     2035.84     1883.29     67.87 o 
   9   6   1       64.56      189.81     52.75 o 
  -8   7   1       65.40      166.89     38.59 o 
  -7   7   1       33.29       18.93     33.68 o 
  -6   7   1       31.05       81.18     32.33 o 
  -5   7   1      193.32      177.94     24.28 o 
  -4   7   1      147.21      193.95     28.45 o 
  -3   7   1      126.63      127.69     22.69 o 
  -2   7   1      188.79      241.52     21.02 o 
  -1   7   1       20.58       11.43     22.38 o 
   0   7   1      261.42      321.50     28.30 o 
   1   7   1        7.33       14.11     17.85 o 
   2   7   1      144.68      204.05     28.59 o 
   3   7   1      945.00      957.67     27.65 o 
   4   7   1      118.51      146.97     24.92 o 
   5   7   1       97.76      157.34     27.54 o 
   6   7   1      514.04      642.57     43.21 o 
   7   7   1      797.69     1039.83     51.75 o 
   8   7   1      260.36      298.40     41.95 o 
  -8   8   1       15.03       56.59     39.17 o 
  -7   8   1     1028.60     1239.18     60.72 o 
  -6   8   1      152.13      183.01     36.47 o 
  -5   8   1     2389.87     2359.71     57.68 o 
  -4   8   1       28.28        4.32     27.18 o 
  -3   8   1      214.24      300.92     32.15 o 
  -2   8   1     1256.38     1248.62     61.22 o 
  -1   8   1      527.11      538.02     36.53 o 
   0   8   1      449.66      408.04     33.08 o 
   1   8   1     5023.20     4967.92     83.17 o 
   2   8   1      857.14      886.05     72.66 o 
   3   8   1      679.25      758.15     40.67 o 
   4   8   1     2008.38     2178.41     60.59 o 
   5   8   1     1300.18     1247.80     47.41 o 
   6   8   1        5.21       22.75     32.86 o 
   7   8   1     1045.32     1164.51     56.90 o 
   8   8   1      156.49      217.24     42.46 o 
  -7   9   1      456.63      476.32     50.55 o 
  -6   9   1     4456.95     4574.26     94.70 o 
  -5   9   1       23.08       -9.20     27.40 o 
  -4   9   1      392.89      404.63     44.04 o 
  -3   9   1       69.06       21.97     39.52 o 
  -2   9   1     9431.82     9312.76    157.32 o 
  -1   9   1     1865.46     1860.11     72.23 o 
   0   9   1     7407.95     7443.19    131.24 o 
   1   9   1       29.50       87.04     40.75 o 
   2   9   1     1668.72     1622.02     72.60 o 
   3   9   1       14.11      -25.23     28.08 o 
   4   9   1     4703.97     4455.66     82.95 o 
   5   9   1     2138.82     2177.53     68.42 o 
   6   9   1        8.94       10.46     34.59 o 
   7   9   1      642.73      700.66     51.33 o 
  -5  10   1      797.06      758.04     58.73 o 
  -4  10   1     1445.73     1383.86     60.32 o 
  -3  10   1     4831.18     4734.20     90.11 o 
  -2  10   1     2892.84     2861.85     71.20 o 
  -1  10   1       49.07        1.19    148.66 o 
   0  10   1      406.93      457.15    162.61 o 
   1  10   1     8430.72     8422.05    218.96 o 
   2  10   1     2888.50     3196.43    239.07 o 
   3  10   1      315.94      382.09     47.45 o 
   4  10   1      477.79      443.75     43.07 o 
   5  10   1      864.48      858.42     53.71 o 
  -4  11   1       62.71      -22.89     47.10 o 
  -3  11   1      322.42      365.85    105.73 o 
  -2  11   1     1297.29     1374.39    103.84 o 
  -1  11   1     4137.56     4312.05    151.74 o 
   0  11   1     1359.67     1355.48    100.11 o 
   1  11   1      339.43      432.13     77.40 o 
   2  11   1       63.45       33.76     49.47 o 
   3  11   1     1713.03     1740.49     74.36 o 
   4  11   1      615.68      671.29     68.41 o 
 -10   0   2      495.38      287.66    104.12 o 
  -9   0   2     1262.43     1114.14    133.10 o 
  -8   0   2     8807.50     8173.57    271.56 o 
  -7   0   2     1908.66     1745.84     49.25 o 
  -6   0   2    17815.36    17564.62    181.48 o 
  -5   0   2       21.15       35.83     17.87 o 
  -4   0   2    13634.59    13672.32    118.98 o 
  -3   0   2     1940.59     1927.53     30.63 o 
  -2   0   2    56892.49    57120.68    513.16 o 
  -1   0   2    65644.38    65643.99   1147.41 o 
   0   0   2      148.59      140.69     22.54 o 
   1   0   2     2932.24     3358.75     43.24 o 
   2   0   2    63378.67    69507.95    928.65 o 
   3   0   2    16024.58    17160.96    130.43 o 
   4   0   2    22701.69    24198.30    181.33 o 
   5   0   2    21859.98    21772.54    213.60 o 
   6   0   2     6769.50     6711.41     71.92 o 
   7   0   2      292.24      232.46     42.09 o 
   8   0   2     4241.74     3811.47    188.91 o 
   9   0   2     4471.93     4159.23    211.45 o 
  10   0   2      128.44       45.08     97.67 o 
 -10   1   2      552.38      478.13    106.80 o 
  -9   1   2     4594.82     4273.98    150.65 o 
  -8   1   2      935.71      991.52     81.97 o 
  -7   1   2     1206.16     1069.28     29.86 o 
  -6   1   2     1667.05     1431.42     30.41 o 
  -5   1   2    14872.90    13911.99    101.00 o 
  -4   1   2     8640.22     8292.91     74.94 o 
  -3   1   2    14800.55    14188.01    137.02 o 
  -2   1   2    46944.02    48084.23    397.93 o 
  -1   1   2    12627.95    13861.16     94.43 o 
   0   1   2    11759.58    12451.88     86.03 o 
   1   1   2    63138.14    69169.45    848.94 o 
   2   1   2    17877.12    19150.12    123.16 o 
   3   1   2     1871.13     2003.81     25.12 o 
   4   1   2       51.41       83.61      7.72 o 
   5   1   2     8167.72     7609.37     68.56 o 
   6   1   2    10915.63    10599.36     80.87 o 
   7   1   2     1848.45     1888.66     54.70 o 
   8   1   2     3407.23     3261.71     89.50 o 
   9   1   2       33.45       -8.64     40.67 o 
  10   1   2      501.62      553.68     87.60 o 
 -10   2   2        1.26       63.71     69.60 o 
  -9   2   2      411.64      422.63     51.89 o 
  -8   2   2     1027.39     1090.41     40.69 o 
  -7   2   2     4181.81     3858.18     60.84 o 
  -6   2   2     2567.24     2508.56     46.78 o 
  -5   2   2      434.65      479.03     22.31 o 
  -4   2   2        5.79       44.69     14.00 o 
  -3   2   2     9352.23     9909.32     86.96 o 
  -2   2   2     8602.23     8419.19     72.04 o 
  -1   2   2     8311.68     7977.19     46.27 o 
   0   2   2     9858.12    10117.46     81.32 o 
   1   2   2       33.12        7.59      4.75 o 
   2   2   2      144.04      110.98      8.91 o 
   3   2   2     5461.01     5635.15     88.77 o 
   4   2   2     9986.38     9359.59     86.29 o 
   5   2   2     4948.44     5006.23     62.27 o 
   6   2   2        2.91      -23.75     15.84 o 
   7   2   2     3715.34     3477.38     58.15 o 
   8   2   2      714.97      664.05     83.91 o 
   9   2   2      554.02      540.07     54.10 o 
  10   2   2     1212.40     1154.56     75.98 o 
 -10   3   2      384.13      409.26     60.68 o 
  -9   3   2       58.85       36.47     43.85 o 
  -8   3   2      474.52      455.87     32.38 o 
  -7   3   2       57.25      103.71     24.45 o 
  -6   3   2     5036.84     4938.69     66.40 o 
  -5   3   2     5326.32     5318.91     63.69 o 
  -4   3   2      300.02      205.77     17.75 o 
  -3   3   2     2472.59     2341.72     37.20 o 
  -2   3   2       75.64      124.42      8.65 o 
  -1   3   2     6688.04     6771.81     48.49 o 
   0   3   2    10987.59    11896.67     89.97 o 
   1   3   2       30.07       45.98      8.80 o 
   2   3   2      108.03      140.12     10.24 o 
   3   3   2    17691.19    18833.98    135.97 o 
   4   3   2     6627.81     6884.97     62.20 o 
   5   3   2      166.55      210.36     15.17 o 
   6   3   2       60.03       83.97     20.01 o 
   7   3   2     1038.28      984.79     36.06 o 
   8   3   2      499.08      558.99     49.54 o 
   9   3   2      310.55      524.86    166.72 o 
  10   3   2        4.95       -0.81     45.99 o 
 -10   4   2       83.25       64.40     51.09 o 
  -9   4   2        3.26        9.66     42.28 o 
  -8   4   2     1142.94     1169.64     46.20 o 
  -7   4   2       12.02       10.32     22.86 o 
  -6   4   2     2569.31     2517.59     51.02 o 
  -5   4   2       98.00      119.69     28.82 o 
  -4   4   2     4926.21     5184.66     65.78 o 
  -3   4   2     1292.69     1459.99     24.74 o 
  -2   4   2     9153.68     9202.46     63.05 o 
  -1   4   2       90.47      164.58     11.59 o 
   0   4   2     1131.63     1223.16     23.64 o 
   1   4   2     5621.57     5950.18     55.79 o 
   2   4   2    12633.72    11940.60     93.25 o 
   3   4   2      233.51      273.45     14.10 o 
   4   4   2      141.41      178.57     16.95 o 
   5   4   2     6492.57     6586.07     66.66 o 
   6   4   2      472.32      526.51     29.28 o 
   7   4   2        4.43       33.56     31.45 o 
   8   4   2     1036.54     1097.06     53.81 o 
   9   4   2     1359.20     1495.39     74.76 o 
  10   4   2        7.42       23.32     70.26 o 
  -9   5   2      664.74      645.87     59.23 o 
  -8   5   2       75.86      125.55     31.42 o 
  -7   5   2        4.64       -6.62     24.85 o 
  -6   5   2     1079.01     1105.86     51.28 o 
  -5   5   2     6421.27     6318.17     77.36 o 
  -4   5   2     3778.39     3688.73     45.23 o 
  -3   5   2     4197.57     3982.92     43.93 o 
  -2   5   2      776.84      956.76     21.04 o 
  -1   5   2     9485.92     9722.29     90.36 o 
   0   5   2    12791.57    13772.78    117.63 o 
   1   5   2    10388.53    10628.84     95.93 o 
   2   5   2      292.98      347.72     21.59 o 
   3   5   2      393.13      530.50     20.22 o 
   4   5   2      329.70      365.14     26.53 o 
   5   5   2     4023.49     4052.22     64.61 o 
   6   5   2     5069.44     4686.44     81.54 o 
   7   5   2     1185.57     1173.42     52.33 o 
   8   5   2       82.57      143.55     36.10 o 
   9   5   2       99.75      177.47     48.81 o 
  -9   6   2      800.92      737.20     45.10 o 
  -8   6   2      188.62      202.85     32.57 o 
  -7   6   2     5262.83     5255.93     96.16 o 
  -6   6   2     1476.02     1485.00     45.86 o 
  -5   6   2       40.64       17.11     20.58 o 
  -4   6   2     1839.82     1712.26     31.10 o 
  -3   6   2    11905.24    11418.05     82.89 o 
  -2   6   2    10187.47    10233.06     72.40 o 
  -1   6   2     7804.80     7525.53     80.31 o 
   0   6   2     2643.59     2686.73     45.69 o 
   1   6   2     4312.65     4090.27     56.62 o 
   2   6   2      729.89      687.58     26.28 o 
   3   6   2    12987.24    12680.88    101.99 o 
   4   6   2     5141.38     5120.90     62.83 o 
   5   6   2      393.27      375.47     24.54 o 
   6   6   2     1727.90     1609.28     56.40 o 
   7   6   2     1752.23     1619.38     59.14 o 
   8   6   2     1622.51     1713.88     65.72 o 
   9   6   2     1866.45     2087.37    162.35 o 
  -8   7   2      529.48      689.15     48.19 o 
  -7   7   2       73.69       61.41     29.57 o 
  -6   7   2     3581.05     3627.53     68.05 o 
  -5   7   2     1635.60     1495.09     40.78 o 
  -4   7   2    12889.04    12072.96    118.69 o 
  -3   7   2     1458.06     1347.24     36.08 o 
  -2   7   2     1442.67     1333.26     41.55 o 
  -1   7   2      188.73      191.73     24.26 o 
   0   7   2    16707.16    16695.31    170.73 o 
   1   7   2     2632.40     2608.23     48.86 o 
   2   7   2     1103.33     1143.17     35.39 o 
   3   7   2     5402.64     5435.35     66.67 o 
   4   7   2     3217.00     3257.95     74.77 o 
   5   7   2     2483.48     2433.65     55.01 o 
   6   7   2     6958.11     6423.92    108.14 o 
   7   7   2     6559.69     6507.83    139.56 o 
   8   7   2      136.77      149.33     40.19 o 
  -8   8   2     1317.61     1229.02     60.65 o 
  -7   8   2     3834.38     3772.32     87.19 o 
  -6   8   2      396.54      376.60     40.79 o 
  -5   8   2     1041.68     1020.57     55.08 o 
  -4   8   2      500.00      457.13     35.86 o 
  -3   8   2     4796.11     4581.15     78.82 o 
  -2   8   2        2.52        6.76     33.00 o 
  -1   8   2     3051.36     2989.11     80.11 o 
   0   8   2     2570.83     2570.61    103.32 o 
   1   8   2     1089.59     1114.84     38.88 o 
   2   8   2      403.12      394.42     31.61 o 
   3   8   2     6914.65     6876.10     90.80 o 
   4   8   2     5214.97     5163.12     79.21 o 
   5   8   2       67.29       70.52     33.37 o 
   6   8   2      379.61      502.01     45.47 o 
   7   8   2      613.64      663.17     53.76 o 
   8   8   2     1000.47     1049.58     58.81 o 
  -7   9   2       55.06       32.99     38.28 o 
  -6   9   2       20.79      127.57     38.38 o 
  -5   9   2      836.70      824.69     43.69 o 
  -4   9   2      657.26      716.05     62.32 o 
  -3   9   2      201.05      147.73     34.86 o 
  -2   9   2      168.47      216.10     53.97 o 
  -1   9   2     1247.61     1350.54     97.97 o 
   0   9   2       56.97      141.35     39.23 o 
   1   9   2      316.04      429.17     71.05 o 
   2   9   2     1559.12     1699.42    177.42 o 
   3   9   2        0.98       43.48     36.40 o 
   4   9   2        1.66       24.63     31.89 o 
   5   9   2     1378.01     1314.46     59.50 o 
   6   9   2      156.48      148.65     38.69 o 
   7   9   2      418.16      618.31     50.13 o 
  -5  10   2        4.76       46.06     66.33 o 
  -4  10   2      628.60      600.84     51.76 o 
  -3  10   2      378.28      441.08     46.35 o 
  -2  10   2     1005.73     1056.99     53.15 o 
  -1  10   2       50.89       57.83     42.89 o 
   0  10   2        3.02      208.77    221.11 o 
   1  10   2      680.74      775.39    180.86 o 
   2  10   2     1815.18     1617.15     97.15 o 
   3  10   2      278.45      363.28     40.29 o 
   4  10   2       59.00       25.18     38.28 o 
   5  10   2      257.71      350.61     45.52 o 
  -4  11   2      490.63      507.65     83.74 o 
  -3  11   2        7.16       59.86     59.01 o 
  -2  11   2        5.42      -27.70    156.71 o 
  -1  11   2      172.82      267.85    252.24 o 
   0  11   2     1747.13     1274.07    136.32 o 
   1  11   2      128.69      152.74     65.65 o 
   2  11   2        4.73       20.72     42.31 o 
   3  11   2      460.31      606.27     55.69 o 
   4  11   2      920.33      934.44     74.57 o 
 -10   1   3        9.55      -40.79     62.99 o 
  -9   1   3     3173.42     3129.66    131.96 o 
  -8   1   3        2.76      -49.00     48.60 o 
  -7   1   3     1225.10     1207.94     36.05 o 
  -6   1   3     2113.38     2163.44     37.35 o 
  -5   1   3     3416.74     3404.14     49.12 o 
  -4   1   3     1166.05     1114.86     27.35 o 
  -3   1   3      185.39      141.49     15.90 o 
  -2   1   3     2058.78     1867.65     26.38 o 
  -1   1   3     1208.93     1110.25     10.87 o 
   0   1   3     2035.89     2253.06     22.52 o 
   1   1   3    17203.14    19215.30    153.26 o 
   2   1   3      151.21      144.77      9.16 o 
   3   1   3     2136.97     2190.19     34.40 o 
   4   1   3    16715.82    17019.88    113.08 o 
   5   1   3     3081.41     3094.39     38.49 o 
   6   1   3       34.11        0.92     17.69 o 
   7   1   3       35.32      -10.88     29.12 o 
   8   1   3      445.75      421.49     45.95 o 
   9   1   3       99.28       58.38     45.25 o 
  10   1   3     1234.14     1247.28    108.46 o 
 -10   2   3     2400.37     2349.19    130.84 o 
  -9   2   3      339.53      381.61     73.57 o 
  -8   2   3       69.01       42.59     25.02 o 
  -7   2   3      277.32      221.60     25.14 o 
  -6   2   3    12613.38    12146.25    112.57 o 
  -5   2   3      388.19      518.91     24.15 o 
  -4   2   3     3301.11     2851.52     43.97 o 
  -3   2   3    19152.64    18687.81    144.93 o 
  -2   2   3    37867.66    39348.41    251.89 o 
  -1   2   3     2906.37     2767.79     25.98 o 
   0   2   3    52231.55    53555.90    384.55 o 
   1   2   3    12880.95    13556.51     95.50 o 
   2   2   3     2034.76     2018.74     26.65 o 
   3   2   3     2786.89     2674.58     34.14 o 
   4   2   3    20062.57    20600.51    150.62 o 
   5   2   3     5111.17     4535.92     54.90 o 
   6   2   3      331.06      250.34     25.44 o 
   7   2   3     3883.99     3702.83     71.33 o 
   8   2   3     1561.89     1565.13     69.77 o 
   9   2   3     1511.90     1752.44    114.02 o 
  10   2   3      309.98      317.95     56.03 o 
 -10   3   3       78.26        4.24     67.29 o 
  -9   3   3     2094.76     2057.40     83.54 o 
  -8   3   3     2544.09     2627.35     58.17 o 
  -7   3   3     6363.49     6486.07     82.95 o 
  -6   3   3     1899.38     1865.45     43.43 o 
  -5   3   3      932.55      956.38     32.09 o 
  -4   3   3     5448.44     5434.79     64.43 o 
  -3   3   3    21297.84    20366.94    147.18 o 
  -2   3   3    14840.42    14029.67     91.86 o 
  -1   3   3       82.60      111.42      8.48 o 
   0   3   3      377.69      517.26     18.87 o 
   1   3   3     5267.06     5554.86     61.64 o 
   2   3   3    15947.07    16198.62    113.71 o 
   3   3   3     6772.57     6914.44     65.70 o 
   4   3   3    26257.79    27263.12    256.10 o 
   5   3   3      225.13      272.24     18.51 o 
   6   3   3     2525.96     2442.55     55.92 o 
   7   3   3     2950.95     2860.06     65.15 o 
   8   3   3     4859.79     4739.61    106.84 o 
   9   3   3      608.73      527.15     57.45 o 
  10   3   3      244.75      225.00     53.58 o 
 -10   4   3      404.97      504.86     61.99 o 
  -9   4   3      727.35      819.53     61.40 o 
  -8   4   3       92.36      123.59     29.72 o 
  -7   4   3     3954.90     3595.01     62.99 o 
  -6   4   3     3199.39     3282.68     78.21 o 
  -5   4   3     8028.43     7887.61     89.84 o 
  -4   4   3     5967.20     5832.37     66.21 o 
  -3   4   3      174.45      284.63     13.07 o 
  -2   4   3      802.61      815.79     20.09 o 
  -1   4   3    11202.11    11485.10     94.08 o 
   0   4   3    20750.73    20792.90    149.47 o 
   1   4   3     9365.33     9617.99     74.83 o 
   2   4   3     2897.39     3092.41     36.17 o 
   3   4   3     8029.14     8051.46     67.55 o 
   4   4   3     3347.10     3313.20     52.01 o 
   5   4   3     9591.89     9674.78     96.30 o 
   6   4   3     7907.24     7713.55    103.82 o 
   7   4   3        3.36       29.83     27.69 o 
   8   4   3       19.52      -52.36     34.91 o 
   9   4   3      946.82     1058.85     80.83 o 
  10   4   3      798.53      749.92     71.12 o 
  -9   5   3      324.65      302.84     36.55 o 
  -8   5   3     3649.33     3654.10     67.41 o 
  -7   5   3      279.81      291.72     28.56 o 
  -6   5   3      148.41      170.61     25.17 o 
  -5   5   3     1323.99     1275.32     36.93 o 
  -4   5   3    17595.67    17559.45    123.67 o 
  -3   5   3      555.16      605.20     22.86 o 
  -2   5   3     8624.17     8650.40     63.01 o 
  -1   5   3     8914.99     9013.41     83.22 o 
   0   5   3     7798.71     7445.46     67.53 o 
   1   5   3     1918.05     2148.05     38.01 o 
   2   5   3    31143.12    31670.15    829.96 o 
   3   5   3     8215.29     8177.64     71.44 o 
   4   5   3      436.42      485.43     23.13 o 
   5   5   3     3277.32     3265.97     55.04 o 
   6   5   3     3576.04     3562.12     72.01 o 
   7   5   3     2591.93     2535.26     66.52 o 
   8   5   3      362.03      479.81     90.64 o 
   9   5   3     2218.86     2158.71     87.99 o 
  -9   6   3       65.35      124.37     33.41 o 
  -8   6   3       19.89       35.31     30.22 o 
  -7   6   3      448.20      568.80     37.12 o 
  -6   6   3      216.06      281.68     29.15 o 
  -5   6   3     3271.26     3244.90     57.33 o 
  -4   6   3      618.62      639.54     30.28 o 
  -3   6   3     3790.93     3819.33     57.28 o 
  -2   6   3       29.59       24.93     13.31 o 
  -1   6   3     6210.80     6092.11     70.15 o 
   0   6   3     3137.29     3026.98     48.93 o 
   1   6   3      207.28      251.15     33.27 o 
   2   6   3     4831.41     4933.49     58.66 o 
   3   6   3     3251.18     3169.66     43.67 o 
   4   6   3      435.86      461.73     22.07 o 
   5   6   3        2.26      -10.27     17.49 o 
   6   6   3     2286.71     2292.89     51.05 o 
   7   6   3       15.90       58.65     30.99 o 
   8   6   3        6.03       77.27     36.49 o 
   9   6   3      161.61      172.99     49.19 o 
  -8   7   3      101.96      156.06     33.73 o 
  -7   7   3       13.63        9.08     28.71 o 
  -6   7   3     1105.59     1061.91     44.45 o 
  -5   7   3       19.31       40.43     21.47 o 
  -4   7   3      298.57      347.76     25.25 o 
  -3   7   3       53.43       67.94     19.10 o 
  -2   7   3      632.13      703.36     31.33 o 
  -1   7   3       43.85       19.46     20.30 o 
   0   7   3       76.35      138.83     32.10 o 
   1   7   3      489.54      594.11     44.60 o 
   2   7   3      544.29      540.12     27.59 o 
   3   7   3      303.55      362.56     22.81 o 
   4   7   3       83.43      103.31     18.08 o 
   5   7   3       33.02       92.69     32.24 o 
   6   7   3     1352.12     1164.30     53.58 o 
   7   7   3      874.82      913.61     57.63 o 
   8   7   3      159.84      101.97     41.89 o 
  -8   8   3      651.81      667.92     51.69 o 
  -7   8   3     1351.98     1398.65     62.12 o 
  -6   8   3       98.87      111.48     30.34 o 
  -5   8   3     2020.41     1998.60     49.24 o 
  -4   8   3      355.85      355.38     32.35 o 
  -3   8   3       13.65       54.42     24.79 o 
  -2   8   3     1070.12     1119.84     93.11 o 
  -1   8   3     6562.18     6612.85    121.53 o 
   0   8   3     1177.37     1260.71     47.54 o 
   1   8   3      233.41      288.18     26.90 o 
   2   8   3     3061.78     3055.77     56.76 o 
   3   8   3      167.81      164.85     29.47 o 
   4   8   3       34.27       25.91     26.25 o 
   5   8   3     1097.57      977.85     55.46 o 
   6   8   3     3143.14     3290.07     81.50 o 
   7   8   3      183.30      170.18     38.99 o 
  -7   9   3      296.09      268.85     79.42 o 
  -6   9   3       26.10      109.48     45.66 o 
  -5   9   3       13.86       -4.63     32.29 o 
  -4   9   3     3019.38     2964.80     70.74 o 
  -3   9   3      775.65      801.01     44.25 o 
  -2   9   3     2351.96     2393.14     72.66 o 
  -1   9   3     2758.95     2625.17     82.45 o 
   0   9   3     8454.72     8435.05    142.26 o 
   1   9   3       98.35       92.50     31.33 o 
   2   9   3     3454.76     3316.92    120.36 o 
   3   9   3     6495.99     6626.91    129.83 o 
   4   9   3       11.02       18.72     27.94 o 
   5   9   3      476.66      538.72     47.95 o 
   6   9   3      412.01      340.84     42.98 o 
   7   9   3     1473.27     1613.92     66.68 o 
  -5  10   3     2797.53     2881.02    133.83 o 
  -4  10   3      980.28     1055.51     81.81 o 
  -3  10   3       17.52      -24.34     43.69 o 
  -2  10   3      476.59      565.11     43.01 o 
  -1  10   3     4832.40     4778.10    114.31 o 
   0  10   3     5534.15     5332.77    152.92 o 
   1  10   3      656.24      808.89     78.42 o 
   2  10   3      268.62      184.01    154.56 o 
   3  10   3       34.44       75.26     61.85 o 
   4  10   3     2327.81     2107.40    160.54 o 
   5  10   3     1390.38     1345.79     62.43 o 
  -4  11   3      116.65      215.73     55.66 o 
  -3  11   3     2584.62     2658.81    100.27 o 
  -2  11   3     2955.01     2937.98    127.80 o 
  -1  11   3      270.96      167.78     69.42 o 
   0  11   3       10.67      -24.29     66.55 o 
   1  11   3     2496.62     2241.05    398.21 o 
   2  11   3     2857.13     2736.34     86.71 o 
   3  11   3     1857.47     1825.73     77.99 o 
 -10   0   4     1099.58     1163.51    141.68 o 
  -9   0   4     1062.03     1092.67    128.80 o 
  -8   0   4     1475.65     1537.04    132.02 o 
  -7   0   4     2182.18     2245.65     56.77 o 
  -6   0   4     6994.90     6363.11     93.14 o 
  -5   0   4     1477.91     1332.15     77.70 o 
  -4   0   4    33784.82    32471.12    295.83 o 
  -3   0   4    24497.28    24148.46    466.06 o 
  -2   0   4     8531.41     8659.65    133.10 o 
  -1   0   4      190.72       94.68      8.62 o 
   0   0   4    42785.57    45765.01    409.41 o 
   1   0   4      204.11      431.88     17.62 o 
   2   0   4     7692.66     9549.10    111.68 o 
   3   0   4    16336.88    18877.81    173.72 o 
   4   0   4     2876.43     2719.77     71.62 o 
   5   0   4     5441.67     5272.32     73.99 o 
   6   0   4     4226.53     4059.02     68.37 o 
   7   0   4    16639.15    16541.67    303.22 o 
   8   0   4       76.02       61.07     44.34 o 
   9   0   4       39.42       37.57     80.50 o 
  10   0   4      100.65       86.94    100.89 o 
 -10   1   4      961.66     1111.49    106.62 o 
  -9   1   4        2.61       62.63     60.25 o 
  -8   1   4      641.94      648.53     39.95 o 
  -7   1   4     9797.64     9234.12     95.11 o 
  -6   1   4     4447.56     4279.57     55.52 o 
  -5   1   4     1037.70      825.84     28.45 o 
  -4   1   4     1565.72     1539.79     32.89 o 
  -3   1   4     1314.75     1388.62     29.20 o 
  -2   1   4    55430.63    60399.48    440.94 o 
  -1   1   4    16384.80    17302.70     92.63 o 
   0   1   4    45774.94    48007.23    464.64 o 
   1   1   4      554.83      872.82     12.25 o 
   2   1   4     1319.23     1897.72     21.45 o 
   3   1   4     4892.48     5364.56     57.74 o 
   4   1   4    33478.12    33987.66    229.21 o 
   5   1   4     2439.68     2217.15     39.24 o 
   6   1   4     3536.52     3425.64     60.88 o 
   7   1   4      279.56      215.30     34.77 o 
   8   1   4     2459.44     2441.43     80.10 o 
   9   1   4     4468.35     3880.37    105.10 o 
  10   1   4     2723.18     2481.12    147.59 o 
 -10   2   4      445.49      650.86    101.97 o 
  -9   2   4     1747.38     1699.17    115.18 o 
  -8   2   4     1706.19     1710.54     49.73 o 
  -7   2   4        0.66      -30.80     20.53 o 
  -6   2   4      989.62     1108.09     36.31 o 
  -5   2   4     1176.31     1003.36     30.52 o 
  -4   2   4     6810.71     6667.94     71.68 o 
  -3   2   4     2314.72     2189.46     32.14 o 
  -2   2   4      172.16      115.32     11.30 o 
  -1   2   4     2038.19     1803.49     19.76 o 
   0   2   4    16356.16    17131.93    130.02 o 
   1   2   4     3190.94     3554.91     34.44 o 
   2   2   4     4273.37     5182.68     44.01 o 
   3   2   4     1068.19     1188.67     22.41 o 
   4   2   4     1823.64     1827.17     39.56 o 
   5   2   4     4269.94     4533.92     66.53 o 
   6   2   4     2395.02     2194.81     51.18 o 
   7   2   4      291.83      253.46     29.68 o 
   8   2   4      761.58      624.47     74.43 o 
   9   2   4      274.94      338.27     52.38 o 
  10   2   4      138.55      176.39     74.04 o 
 -10   3   4       57.58       55.80     68.75 o 
  -9   3   4      390.12      415.29     51.97 o 
  -8   3   4     1685.51     1596.43     50.31 o 
  -7   3   4      118.19      189.76     25.14 o 
  -6   3   4       58.89       37.14     20.20 o 
  -5   3   4     1107.12     1077.57     35.29 o 
  -4   3   4     2932.29     2863.36     42.92 o 
  -3   3   4     9621.88     9486.69     81.52 o 
  -2   3   4      791.61      859.83     20.37 o 
  -1   3   4     1214.32     1302.22     17.51 o 
   0   3   4     7176.67     7055.75     67.72 o 
   1   3   4     9799.65    10566.87     89.92 o 
   2   3   4     1743.26     1864.45     26.25 o 
   3   3   4     1259.19     1533.07     26.82 o 
   4   3   4       28.31       26.03     12.30 o 
   5   3   4     2873.80     2591.62     53.29 o 
   6   3   4     1704.74     1779.24     49.52 o 
   7   3   4        3.50       -4.68     30.83 o 
   8   3   4      489.00      538.99     68.01 o 
   9   3   4      242.44      159.33     46.15 o 
  10   3   4       91.94       83.41     51.38 o 
 -10   4   4      467.57      589.07    127.29 o 
  -9   4   4        6.42       -1.36     37.52 o 
  -8   4   4      399.08      479.30     36.14 o 
  -7   4   4      958.58     1024.74     41.40 o 
  -6   4   4     3185.64     3066.59     73.41 o 
  -5   4   4      177.37      178.93     31.70 o 
  -4   4   4     8731.95     8786.26     87.18 o 
  -3   4   4     1787.87     1613.46     33.47 o 
  -2   4   4     5660.68     5881.06     57.93 o 
  -1   4   4      264.91      316.25     15.44 o 
   0   4   4    12078.12    11945.92     96.21 o 
   1   4   4     9936.85    10898.65     83.02 o 
   2   4   4      790.01      961.86     21.91 o 
   3   4   4     2948.57     2505.80     35.28 o 
   4   4   4     1275.99     1397.04     33.55 o 
   5   4   4      119.75      111.82     17.52 o 
   6   4   4      105.90      113.22     26.29 o 
   7   4   4     3217.76     3376.21     73.03 o 
   8   4   4       20.49       22.09     36.83 o 
   9   4   4       14.46        0.33     44.90 o 
  10   4   4        6.21      -39.87     50.87 o 
  -9   5   4       11.18       15.95     32.56 o 
  -8   5   4      433.23      440.47     35.51 o 
  -7   5   4     1109.54     1134.78     41.24 o 
  -6   5   4     1099.63     1073.94     39.35 o 
  -5   5   4     1657.40     1624.21     40.81 o 
  -4   5   4       57.09       98.83     12.92 o 
  -3   5   4     2142.49     2201.93     29.62 o 
  -2   5   4     3788.50     3755.77     40.38 o 
  -1   5   4    12146.00    12193.24    103.61 o 
   0   5   4    10458.93    10373.38     85.12 o 
   1   5   4     2811.02     3230.36     41.35 o 
   2   5   4     1056.35      956.54     31.98 o 
   3   5   4     1960.63     1753.19     32.04 o 
   4   5   4     6685.12     6652.64     70.84 o 
   5   5   4     2692.72     2620.50     49.71 o 
   6   5   4     1578.38     1557.45     51.96 o 
   7   5   4      120.67      126.14     32.39 o 
   8   5   4     1390.01     1304.26     58.74 o 
   9   5   4     1043.35     1131.60     71.43 o 
  -9   6   4     1485.16     1539.43     55.48 o 
  -8   6   4     1937.92     1951.21     55.72 o 
  -7   6   4        1.75       14.25     25.15 o 
  -6   6   4       63.08       94.38     25.55 o 
  -5   6   4     1501.20     1547.55     57.66 o 
  -4   6   4     9711.89     9536.29     97.25 o 
  -3   6   4     8552.78     8285.61     85.19 o 
  -2   6   4     7323.30     7098.60     69.73 o 
  -1   6   4     2915.84     2994.15     42.72 o 
   0   6   4     4553.17     4618.77     54.54 o 
   1   6   4    10857.50    11061.28    105.60 o 
   2   6   4    17594.22    17226.26    151.05 o 
   3   6   4      731.94      797.30     27.39 o 
   4   6   4     1455.03     1579.94     33.97 o 
   5   6   4     1355.88     1289.96     35.08 o 
   6   6   4     4590.91     4615.39     70.62 o 
   7   6   4     2702.46     2594.67     71.59 o 
   8   6   4     3201.64     3010.37     80.55 o 
   9   6   4       10.20        7.43     47.34 o 
  -8   7   4     1693.38     1658.50     55.97 o 
  -7   7   4      337.46      319.74     35.43 o 
  -6   7   4     4894.24     4824.34     99.32 o 
  -5   7   4     2748.25     2559.90     54.03 o 
  -4   7   4     4104.37     4239.76     64.70 o 
  -3   7   4       80.97      113.65     19.73 o 
  -2   7   4    15249.82    14664.15    152.53 o 
  -1   7   4    12277.07    11984.45    115.06 o 
   0   7   4      351.82      441.42     27.02 o 
   1   7   4     5779.25     5626.39     73.64 o 
   2   7   4     3868.83     3651.23     57.98 o 
   3   7   4     1818.04     1828.27     38.74 o 
   4   7   4     1834.20     1861.62     39.46 o 
   5   7   4    12054.37    11938.31    159.16 o 
   6   7   4      112.56      130.68     32.29 o 
   7   7   4      375.10      483.86     46.41 o 
   8   7   4      469.63      414.86     48.01 o 
  -8   8   4      116.11       82.88     94.75 o 
  -7   8   4       15.28       72.64     33.20 o 
  -6   8   4       38.92        7.50     28.20 o 
  -5   8   4     3250.69     3312.73     64.70 o 
  -4   8   4     1272.74     1159.31     38.77 o 
  -3   8   4     1950.40     1960.16     59.16 o 
  -2   8   4     6614.54     6479.00     80.44 o 
  -1   8   4      551.12      550.10     65.65 o 
   0   8   4     1315.79     1375.86     42.77 o 
   1   8   4     2922.92     3066.19     79.25 o 
   2   8   4     7185.84     7261.27     89.44 o 
   3   8   4      808.57      781.17     36.38 o 
   4   8   4      333.03      396.94     34.41 o 
   5   8   4      116.18      105.60     32.86 o 
   6   8   4     2697.00     2734.95     71.33 o 
   7   8   4     1421.13     1399.89     81.06 o 
  -7   9   4      204.74      192.57     77.37 o 
  -6   9   4     1096.61     1042.07     98.87 o 
  -5   9   4       59.89       32.14     32.98 o 
  -4   9   4      446.87      519.65     55.20 o 
  -3   9   4      340.09      384.16     36.54 o 
  -2   9   4     1526.55     1538.61     52.76 o 
  -1   9   4      234.01      263.51     45.68 o 
   0   9   4     1216.59     1298.21     66.77 o 
   1   9   4     1655.26     1665.37     55.52 o 
   2   9   4       96.03      103.46     40.43 o 
   3   9   4     1415.81     1473.60     62.12 o 
   4   9   4      463.89      509.63     36.66 o 
   5   9   4      414.42      524.45     48.12 o 
   6   9   4      249.10      258.01     39.64 o 
  -5  10   4      163.64      214.82     53.17 o 
  -4  10   4      158.81      250.93     48.65 o 
  -3  10   4      128.70      213.35     61.07 o 
  -2  10   4     1035.79     1139.15     92.92 o 
  -1  10   4     1344.58     1403.19     72.07 o 
   0  10   4      775.69      878.13     81.71 o 
   1  10   4      498.71      610.90     73.51 o 
   2  10   4      838.68      789.85    141.15 o 
   3  10   4      779.99      836.80     49.63 o 
   4  10   4      367.71      402.24     52.36 o 
   5  10   4      296.45      343.39     45.91 o 
  -4  11   4      186.17      164.21     75.13 o 
  -3  11   4      669.03      771.08     84.99 o 
  -2  11   4     1087.70     1317.38    102.82 o 
  -1  11   4      453.80      610.90     81.46 o 
   0  11   4        4.54       47.23     88.01 o 
   1  11   4      804.01      953.46     93.62 o 
   2  11   4      328.69      352.33     52.75 o 
   3  11   4      141.38      241.63     49.00 o 
 -10   1   5      331.91      379.82     82.72 o 
  -9   1   5      116.07      103.18     61.01 o 
  -8   1   5      457.26      462.60     37.03 o 
  -7   1   5     1166.49     1113.16     36.73 o 
  -6   1   5       10.61      -24.23     16.15 o 
  -5   1   5     2938.86     2836.28     53.89 o 
  -4   1   5     7095.56     7222.16     70.93 o 
  -3   1   5       63.23       82.20     11.53 o 
  -2   1   5   100796.66   103865.96   1246.44 o 
  -1   1   5     6273.79     7019.40     45.21 o 
   0   1   5    45011.35    47934.46    371.74 o 
   1   1   5     2379.99     2253.22     21.55 o 
   2   1   5    36070.50    38580.82    234.76 o 
   3   1   5     2425.05     2866.38     35.93 o 
   4   1   5     5165.07     5366.62     57.48 o 
   5   1   5      488.92      538.19     23.06 o 
   6   1   5     8037.21     7745.03    115.79 o 
   7   1   5        5.43      -20.06     28.36 o 
   8   1   5      379.11      400.23     64.23 o 
   9   1   5      306.97      320.70    101.50 o 
  10   1   5      338.38      295.82    116.22 o 
 -10   2   5      167.54      150.22     70.94 o 
  -9   2   5        3.60      -13.78     61.42 o 
  -8   2   5     5297.28     5428.99     99.93 o 
  -7   2   5     1717.97     1772.50     88.28 o 
  -6   2   5      344.31      347.38     24.72 o 
  -5   2   5     5672.36     5530.95     65.36 o 
  -4   2   5     3147.00     3132.46     43.92 o 
  -3   2   5     1572.87     1741.04     29.48 o 
  -2   2   5     2185.93     1897.13     21.80 o 
  -1   2   5    28559.22    28125.78    151.10 o 
   0   2   5     1074.94     1287.84     24.53 o 
   1   2   5     3205.59     3368.98     31.97 o 
   2   2   5        2.99        9.40      6.54 o 
   3   2   5    35200.06    35629.32    251.88 o 
   4   2   5       15.54       16.66     14.10 o 
   5   2   5     7765.14     7675.61    118.67 o 
   6   2   5        4.64      -16.49     19.52 o 
   7   2   5     4743.49     4870.50     99.38 o 
   8   2   5       37.40       47.83     37.78 o 
   9   2   5     3918.61     3731.29    102.79 o 
  10   2   5      634.90      768.16     70.94 o 
 -10   3   5      993.30     1062.89     84.72 o 
  -9   3   5     2483.47     2481.98    127.14 o 
  -8   3   5     1524.16     1612.23     49.67 o 
  -7   3   5     1401.27     1174.05     41.06 o 
  -6   3   5     4067.52     3864.39     60.26 o 
  -5   3   5     9028.12     8927.29    121.20 o 
  -4   3   5    19980.13    20042.01    151.45 o 
  -3   3   5     1399.44     1263.55     38.34 o 
  -2   3   5      745.35      556.60     21.60 o 
  -1   3   5    10606.24    11037.73    100.39 o 
   0   3   5    20998.19    20451.10    158.45 o 
   1   3   5     9037.70     9298.58     82.51 o 
   2   3   5    15055.40    16080.91     98.35 o 
   3   3   5      363.25      510.21     18.89 o 
   4   3   5      970.99      885.59     25.07 o 
   5   3   5     9014.03     9122.16    105.43 o 
   6   3   5    13007.25    12792.83    164.99 o 
   7   3   5     2362.73     2340.67     64.14 o 
   8   3   5      248.78      243.20     41.68 o 
   9   3   5       71.56       24.35     43.86 o 
  10   3   5      806.87      888.53     71.04 o 
 -10   4   5       65.03      131.40     63.52 o 
  -9   4   5      616.98      577.52     40.18 o 
  -8   4   5     1849.55     1784.90     49.80 o 
  -7   4   5     1640.37     1680.28     45.15 o 
  -6   4   5     6533.80     6623.25     81.27 o 
  -5   4   5       15.53      -11.71     17.83 o 
  -4   4   5       14.70       69.67     15.89 o 
  -3   4   5     7914.52     7704.14     73.29 o 
  -2   4   5    29760.96    29975.90    203.79 o 
  -1   4   5     7210.75     7664.38     70.49 o 
   0   4   5    12035.49    12570.14    111.30 o 
   1   4   5     1976.69     1986.80     31.53 o 
   2   4   5     3739.09     2888.58     32.37 o 
   3   4   5     7154.65     7441.35     65.69 o 
   4   4   5    18505.29    19097.47    165.68 o 
   5   4   5      537.68      662.37     27.24 o 
   6   4   5       80.98       94.51     25.91 o 
   7   4   5     3349.60     3256.16     71.20 o 
   8   4   5     4225.04     4120.32    102.31 o 
   9   4   5     1256.50     1519.14    115.19 o 
  10   4   5     1497.14     1416.25     85.96 o 
  -9   5   5      379.00      447.06     39.51 o 
  -8   5   5      430.74      411.97     34.67 o 
  -7   5   5      373.06      527.87     44.53 o 
  -6   5   5     3590.29     3321.82     59.57 o 
  -5   5   5     2498.43     2517.57     48.60 o 
  -4   5   5      679.16      700.10     31.40 o 
  -3   5   5    15117.88    14767.45    120.95 o 
  -2   5   5     4180.93     4217.43     50.34 o 
  -1   5   5       15.52       30.60     12.52 o 
   0   5   5     4073.81     4421.05     53.44 o 
   1   5   5    39133.47    39389.05    249.11 o 
   2   5   5     1957.30     2090.47     43.48 o 
   3   5   5     1682.07     1636.35     33.92 o 
   4   5   5     1012.50      922.73     27.15 o 
   5   5   5    11991.31    11514.64    100.16 o 
   6   5   5       37.56       33.86     26.21 o 
   7   5   5     4597.06     4589.83     87.53 o 
   8   5   5      355.63      418.40     49.81 o 
   9   5   5      735.52      974.85    126.81 o 
  -9   6   5      287.01      331.10     38.91 o 
  -8   6   5       63.09       82.30     31.34 o 
  -7   6   5     1482.84     1353.63     48.84 o 
  -6   6   5     2171.56     2161.87     51.96 o 
  -5   6   5     1607.20     1593.01     43.28 o 
  -4   6   5       15.90       74.05     20.46 o 
  -3   6   5     3723.71     3652.22     52.91 o 
  -2   6   5     2541.73     2486.77     36.06 o 
  -1   6   5      231.02      192.35     18.80 o 
   0   6   5     1376.82     1226.23     31.95 o 
   1   6   5      806.15      761.00     30.54 o 
   2   6   5     4601.52     4598.55     62.06 o 
   3   6   5       59.19       67.84     15.89 o 
   4   6   5     2911.36     3121.05     46.29 o 
   5   6   5       12.52       18.96     19.84 o 
   6   6   5        4.10       76.83     24.17 o 
   7   6   5       20.46       -3.52     32.25 o 
   8   6   5     2080.24     2148.21    127.01 o 
   9   6   5       14.24       38.26     46.77 o 
  -8   7   5        8.62       83.44     32.59 o 
  -7   7   5       16.72       18.41     29.46 o 
  -6   7   5        0.47       37.67     26.17 o 
  -5   7   5      702.01      716.39     35.55 o 
  -4   7   5       16.03       52.64     21.35 o 
  -3   7   5     1121.10     1002.13     34.54 o 
  -2   7   5       15.84       62.61     19.26 o 
  -1   7   5       35.23       39.58     18.85 o 
   0   7   5        2.99      -19.17     24.06 o 
   1   7   5        8.37       26.67     28.20 o 
   2   7   5      114.89      112.81     21.41 o 
   3   7   5      231.82      261.03     20.51 o 
   4   7   5      390.15      426.80     27.16 o 
   5   7   5       94.17      121.91     25.86 o 
   6   7   5     1228.45     1034.51     53.26 o 
   7   7   5        1.58       33.03     37.17 o 
   8   7   5        1.68       10.52     39.12 o 
  -8   8   5      952.64      906.84     73.62 o 
  -7   8   5      377.71      558.44     62.27 o 
  -6   8   5     1281.23     1354.35     50.14 o 
  -5   8   5      497.42      564.06     35.88 o 
  -4   8   5       13.12       36.86     22.51 o 
  -3   8   5     1582.26     1623.01     44.28 o 
  -2   8   5     6208.43     5924.09     97.70 o 
  -1   8   5      262.18      336.86     42.33 o 
   0   8   5     4444.06     4467.84     81.22 o 
   1   8   5     2151.72     2072.15     59.74 o 
   2   8   5      971.54     1125.93     48.73 o 
   3   8   5       61.21       60.49     18.55 o 
   4   8   5     4553.57     4131.34     75.24 o 
   5   8   5       12.17       22.05     31.44 o 
   6   8   5       24.85       83.98     37.41 o 
   7   8   5      188.95      226.46     42.81 o 
  -7   9   5      125.11      139.29     54.54 o 
  -6   9   5     2329.65     2260.76     88.90 o 
  -5   9   5     1524.69     1590.73     64.73 o 
  -4   9   5     1466.38     1521.12     74.26 o 
  -3   9   5     3321.95     3282.14    117.02 o 
  -2   9   5     1611.89     1735.47     53.66 o 
  -1   9   5      970.23     1082.95     99.66 o 
   0   9   5       61.51      100.78     38.36 o 
   1   9   5     2445.00     2511.82     63.88 o 
   2   9   5      332.65      403.80     47.97 o 
   3   9   5      525.11      602.20     42.99 o 
   4   9   5      505.27      508.70     38.55 o 
   5   9   5     4797.21     4869.24    113.09 o 
   6   9   5      169.56      188.29     40.71 o 
  -5  10   5       10.85      -13.84     67.85 o 
  -4  10   5      202.02      153.08     56.07 o 
  -3  10   5     2549.20     2688.17     95.11 o 
  -2  10   5     5442.11     5446.59    127.18 o 
  -1  10   5     2148.49     2055.96    119.28 o 
   0  10   5     1156.86     1184.36    101.56 o 
   1  10   5      732.52      806.99    117.53 o 
   2  10   5     3171.56     3408.61    200.72 o 
   3  10   5     3345.40     3357.95     90.67 o 
   4  10   5     3197.13     3226.88     94.90 o 
   5  10   5      282.95      434.36     49.72 o 
  -3  11   5      148.80       57.49     83.60 o 
  -2  11   5        9.79       84.77     51.79 o 
  -1  11   5     1352.41     1559.63    101.32 o 
   0  11   5     2300.85     2377.69    122.95 o 
   1  11   5      937.84      964.32     89.84 o 
   2  11   5     1962.46     1923.78    129.70 o 
   3  11   5       47.42       52.67     41.93 o 
 -10   0   6     1202.54     1238.65    143.83 o 
  -9   0   6     1799.46     1938.47    155.64 o 
  -8   0   6     1682.29     1362.55     54.76 o 
  -7   0   6      277.99      234.25     30.97 o 
  -6   0   6     8109.04     7270.95    106.40 o 
  -5   0   6    14708.48    14136.33    158.61 o 
  -4   0   6      614.93      458.38     27.71 o 
  -3   0   6     2901.86     2525.92     53.48 o 
  -2   0   6      776.27      499.15     22.85 o 
  -1   0   6    31496.97    33148.96    283.45 o 
   0   0   6     6236.52     7097.96     71.51 o 
   1   0   6    36888.29    37939.64    340.29 o 
   2   0   6     1130.33      946.85     29.65 o 
   3   0   6    29681.31    28203.19    292.58 o 
   4   0   6     9687.04     9670.33    105.54 o 
   5   0   6    32036.37    32005.84    291.93 o 
   6   0   6     3042.88     2920.80     84.78 o 
   7   0   6        0.54       13.27     33.31 o 
   8   0   6      249.03      205.01     59.03 o 
   9   0   6     2456.87     2651.78    106.17 o 
  10   0   6     1593.28     1490.88    165.30 o 
 -10   1   6      540.89      546.78     86.14 o 
  -9   1   6     2919.66     2729.75    124.30 o 
  -8   1   6     5245.32     5284.20     89.62 o 
  -7   1   6      406.60      480.19     32.16 o 
  -6   1   6     1943.68     1966.17     56.24 o 
  -5   1   6     2996.84     2738.51     53.84 o 
  -4   1   6    13915.64    13588.45    132.25 o 
  -3   1   6    22885.48    22755.94    172.08 o 
  -2   1   6    29418.38    29780.84    187.64 o 
  -1   1   6    59129.36    66198.06    384.39 o 
   0   1   6     7711.28     8197.01     47.54 o 
   1   1   6     1402.14     1211.08     15.08 o 
   2   1   6    45319.14    46364.61    263.36 o 
   3   1   6    17448.78    19740.97    139.76 o 
   4   1   6     2967.02     3463.78     44.51 o 
   5   1   6      670.99      678.80     25.42 o 
   6   1   6     7971.11     8152.58     86.07 o 
   7   1   6     2742.55     2535.51     61.33 o 
   8   1   6     6686.84     6146.35    120.00 o 
   9   1   6      522.59      457.85    113.45 o 
  10   1   6      168.35      221.49     55.96 o 
 -10   2   6      790.29      888.53     81.28 o 
  -9   2   6      328.98      495.47    100.36 o 
  -8   2   6       53.32       80.11     30.05 o 
  -7   2   6     1732.32     1542.42     52.68 o 
  -6   2   6     4314.77     4161.25     61.78 o 
  -5   2   6      635.01      450.40     24.22 o 
  -4   2   6     3252.96     3187.08     45.12 o 
  -3   2   6     4041.59     4022.70     64.16 o 
  -2   2   6     1516.01     1445.93     18.80 o 
  -1   2   6      142.61      133.15      7.21 o 
   0   2   6     6330.13     6683.87     58.33 o 
   1   2   6     1355.08     1500.77     21.17 o 
   2   2   6       49.29      133.80      8.93 o 
   3   2   6      991.92      941.43     26.93 o 
   4   2   6     6358.93     6256.62     75.81 o 
   5   2   6     3883.23     4048.37     63.52 o 
   6   2   6      682.26      597.57     32.69 o 
   7   2   6      427.86      426.43     41.67 o 
   8   2   6      193.24      217.74     41.21 o 
   9   2   6      753.75      784.44     61.05 o 
  10   2   6     1548.54     1306.79    130.17 o 
 -10   3   6       40.28       88.47     77.02 o 
  -9   3   6       20.86       72.28     39.74 o 
  -8   3   6        4.79        5.96     32.16 o 
  -7   3   6       94.63      126.54     24.23 o 
  -6   3   6      838.96      739.19     33.62 o 
  -5   3   6     3074.78     2891.43     48.84 o 
  -4   3   6      450.48      463.16     21.16 o 
  -3   3   6     1940.58     2002.07     27.93 o 
  -2   3   6       65.45       37.18      8.64 o 
  -1   3   6    11489.81    11519.33     78.48 o 
   0   3   6     2429.75     2706.15     38.60 o 
   1   3   6     3690.82     3445.05     43.27 o 
   2   3   6     4704.09     4801.33     43.13 o 
   3   3   6     7126.84     7871.26     69.55 o 
   4   3   6      819.21      786.02     24.04 o 
   5   3   6      217.47      280.29     26.03 o 
   6   3   6       14.00       31.82     22.86 o 
   7   3   6     2957.37     2789.48     64.48 o 
   8   3   6       49.27       49.29     51.08 o 
   9   3   6        0.50       16.24     42.39 o 
  10   3   6       40.89      116.55     54.10 o 
 -10   4   6        2.49      -34.82     70.45 o 
  -9   4   6        9.89       12.60     30.51 o 
  -8   4   6      652.10      788.45     47.20 o 
  -7   4   6        3.31       -0.69     27.08 o 
  -6   4   6      116.46      118.78     22.77 o 
  -5   4   6     3153.92     3054.37     50.50 o 
  -4   4   6     1285.32     1287.59     32.59 o 
  -3   4   6     1966.58     2064.93     42.16 o 
  -2   4   6     2391.82     2735.93     34.83 o 
  -1   4   6    19218.89    19903.52    148.62 o 
   0   4   6     1643.40     1879.62     36.81 o 
   1   4   6      158.26       56.49     12.25 o 
   2   4   6     3008.76     3316.97     35.89 o 
   3   4   6      287.36      239.72     14.90 o 
   4   4   6     2313.00     2327.87     41.63 o 
   5   4   6     6209.31     6111.81     86.46 o 
   6   4   6      412.80      436.31     33.50 o 
   7   4   6        6.15       12.43     27.29 o 
   8   4   6       71.60      137.28     42.27 o 
   9   4   6     1753.01     1850.26     82.42 o 
  -9   5   6      813.72     1007.01     78.88 o 
  -8   5   6     1263.72     1391.18     48.44 o 
  -7   5   6      146.50      138.91     27.17 o 
  -6   5   6      906.91      909.72     37.37 o 
  -5   5   6     2056.40     2130.13     58.02 o 
  -4   5   6     5262.91     5224.71     64.30 o 
  -3   5   6     3171.80     3198.75     47.28 o 
  -2   5   6     5434.78     5320.01     53.48 o 
  -1   5   6      976.51      921.09     25.41 o 
   0   5   6      754.02      747.16     26.27 o 
   1   5   6     1844.45     1738.99     32.31 o 
   2   5   6    11096.44    11063.49     96.84 o 
   3   5   6     3094.91     3008.33     42.66 o 
   4   5   6      752.88      734.79     24.77 o 
   5   5   6        2.59       29.83     19.55 o 
   6   5   6     2836.45     2653.61     64.08 o 
   7   5   6     1074.38     1047.94     51.07 o 
   8   5   6      730.35      722.06     56.97 o 
   9   5   6     1086.91     1105.31     72.00 o 
  -9   6   6        3.71       -7.70     34.16 o 
  -8   6   6       42.39       59.11     29.79 o 
  -7   6   6     2426.03     2562.26     59.76 o 
  -6   6   6     3762.79     3818.72     65.65 o 
  -5   6   6     2704.57     2649.15     53.63 o 
  -4   6   6     9973.88     9920.13    107.94 o 
  -3   6   6      876.73     1033.60     32.11 o 
  -2   6   6     5318.97     5431.76     81.18 o 
  -1   6   6     6240.11     6207.95     69.60 o 
   0   6   6    22559.32    22174.77    170.45 o 
   1   6   6      963.32      878.26     33.84 o 
   2   6   6      313.63      352.89     26.70 o 
   3   6   6      864.42      776.61     27.45 o 
   4   6   6    12141.47    11993.56    102.40 o 
   5   6   6     7765.64     7862.78     91.22 o 
   6   6   6     4913.99     4893.20     74.43 o 
   7   6   6        6.22       20.29     26.23 o 
   8   6   6      287.49      314.56     50.40 o 
   9   6   6      503.69      568.80     61.78 o 
  -8   7   6     1606.79     1741.49     64.01 o 
  -7   7   6     3490.77     3545.05     70.37 o 
  -6   7   6      342.75      401.54     33.47 o 
  -5   7   6       96.35      128.25     24.11 o 
  -4   7   6      978.85      999.42     35.90 o 
  -3   7   6     8100.60     7823.43    105.04 o 
  -2   7   6     1069.24     1007.99     42.73 o 
  -1   7   6     5812.71     5546.07     75.90 o 
   0   7   6     2710.50     2829.00     47.02 o 
   1   7   6    10212.41    10158.67    114.91 o 
   2   7   6      995.00     1065.87     47.13 o 
   3   7   6    12523.26    12282.53    106.53 o 
   4   7   6     1040.50     1170.14     40.99 o 
   5   7   6        6.96       51.77     22.87 o 
   6   7   6        5.64       47.07     31.69 o 
   7   7   6     4455.76     4572.12     95.75 o 
   8   7   6      556.14      579.38     55.80 o 
  -8   8   6       21.31       27.13     50.41 o 
  -7   8   6     1023.68     1080.55     71.22 o 
  -6   8   6     2299.69     2244.02     84.00 o 
  -5   8   6      863.71      827.29     40.30 o 
  -4   8   6     4340.23     4152.15     81.92 o 
  -3   8   6       25.16       17.14     34.03 o 
  -2   8   6     2774.24     2674.22    110.07 o 
  -1   8   6     3692.23     3650.06     73.88 o 
   0   8   6     8104.15     7826.66    109.61 o 
   1   8   6        0.19      -17.16     26.73 o 
   2   8   6      577.02      614.60     33.80 o 
   3   8   6       21.62       33.85     23.60 o 
   4   8   6     5691.95     5762.63     87.48 o 
   5   8   6      429.16      402.15     41.63 o 
   6   8   6     2875.07     2871.02    130.29 o 
   7   8   6     1219.94     1149.93     61.13 o 
  -7   9   6       66.71       24.20     52.43 o 
  -6   9   6      204.14      233.45     52.87 o 
  -5   9   6       41.42       42.58     37.06 o 
  -4   9   6      735.57      832.78     53.13 o 
  -3   9   6      614.51      747.53     48.20 o 
  -2   9   6     2998.46     2818.79     88.57 o 
  -1   9   6     1643.89     1592.87     81.71 o 
   0   9   6      151.09      225.97     35.62 o 
   1   9   6     2529.13     2393.55     64.99 o 
   2   9   6     4606.33     4701.29     76.84 o 
   3   9   6      230.79      391.16     38.77 o 
   4   9   6     1072.96     1024.70     54.48 o 
   5   9   6      170.49      164.41     42.35 o 
   6   9   6       74.45       42.24     36.99 o 
  -5  10   6      533.16      575.42     67.75 o 
  -4  10   6      310.73      381.93     58.09 o 
  -3  10   6      134.72       54.61     82.76 o 
  -2  10   6        0.05       17.72     45.77 o 
  -1  10   6       59.78      100.95     45.97 o 
   0  10   6       75.48      108.49     52.35 o 
   1  10   6      702.00      824.24     80.53 o 
   2  10   6      131.60      169.54    133.63 o 
   3  10   6        2.51       36.33     45.25 o 
   4  10   6      667.16      787.03     60.02 o 
   5  10   6      682.55      682.02     63.34 o 
  -3  11   6     1344.76     1524.31     86.13 o 
  -2  11   6       87.55      136.61     52.63 o 
  -1  11   6      674.43      787.02     95.53 o 
   0  11   6       16.12      104.62     65.70 o 
   1  11   6     1455.37     1426.25    101.47 o 
   2  11   6       79.68      141.28     71.75 o 
   3  11   6     1622.54     1418.21    108.71 o 
 -10   1   7      220.64      227.94     62.76 o 
  -9   1   7      273.59      251.47     70.05 o 
  -8   1   7      254.59      336.30     31.01 o 
  -7   1   7       44.66       36.84     25.94 o 
  -6   1   7     2899.19     2700.20     49.84 o 
  -5   1   7      912.86      866.50     33.91 o 
  -4   1   7     2377.11     2393.67     43.44 o 
  -3   1   7     1910.31     1870.94     34.66 o 
  -2   1   7    59860.52    64013.94    348.06 o 
  -1   1   7     5324.09     5579.00     45.24 o 
   0   1   7    16935.13    18567.84    126.73 o 
   1   1   7     2603.98     2904.45     28.22 o 
   2   1   7    14528.37    14609.48     93.42 o 
   3   1   7      506.76      379.41     18.92 o 
   4   1   7     8358.56     8249.39     76.58 o 
   5   1   7      999.76      926.18     28.65 o 
   6   1   7       21.40       13.21     17.12 o 
   7   1   7      126.77       87.60     27.75 o 
   8   1   7     3426.25     3274.93    200.08 o 
   9   1   7      158.87       89.03     78.95 o 
  10   1   7      607.79      574.26     67.40 o 
 -10   2   7      788.33      773.70     92.36 o 
  -9   2   7     3027.37     3179.92    108.60 o 
  -8   2   7      131.90      239.70     32.67 o 
  -7   2   7     3220.32     3263.60     64.86 o 
  -6   2   7      283.01      222.07     26.77 o 
  -5   2   7     4809.99     4599.32     60.01 o 
  -4   2   7      352.98      321.79     17.47 o 
  -3   2   7    31949.36    31670.32    197.59 o 
  -2   2   7     2152.79     2318.79     26.20 o 
  -1   2   7     1615.05     1761.19     21.00 o 
   0   2   7      392.85      401.75     12.32 o 
   1   2   7    37479.64    39847.55    241.47 o 
   2   2   7     3310.52     3458.32     37.02 o 
   3   2   7     8455.36     9642.57     67.41 o 
   4   2   7     6028.62     6170.75     75.59 o 
   5   2   7    13379.11    13310.89    134.09 o 
   6   2   7       37.50       33.36     21.75 o 
   7   2   7     1561.96     1556.78     62.56 o 
   8   2   7     3294.54     3223.40     89.96 o 
   9   2   7        7.55       14.57     41.46 o 
  10   2   7       78.40       49.87     57.35 o 
 -10   3   7      676.80      653.77     77.46 o 
  -9   3   7      313.68      362.15     40.31 o 
  -8   3   7     1857.50     1827.43     78.52 o 
  -7   3   7     3503.25     3119.99     55.90 o 
  -6   3   7     5676.64     5554.16     73.06 o 
  -5   3   7      603.80      674.30     29.47 o 
  -4   3   7        7.22      -13.42     12.64 o 
  -3   3   7      427.05      462.98     15.97 o 
  -2   3   7    25987.02    27296.14    167.55 o 
  -1   3   7     5350.88     5230.45     47.27 o 
   0   3   7    11672.27    11106.29     99.01 o 
   1   3   7     1397.47     1386.72     28.04 o 
   2   3   7     5761.19     5676.13     47.87 o 
   3   3   7      613.47      447.92     15.64 o 
   4   3   7    19074.70    18889.35    150.93 o 
   5   3   7    13112.05    13399.96    138.28 o 
   6   3   7      763.60      757.70     49.55 o 
   7   3   7        5.10      -46.16     53.13 o 
   8   3   7     1912.85     1920.00     75.82 o 
   9   3   7     2860.12     2881.09     94.21 o 
  10   3   7     1921.40     1764.09    146.87 o 
 -10   4   7     1347.06     1662.05    102.83 o 
  -9   4   7     1336.46     1464.89     60.01 o 
  -8   4   7     2564.31     2359.31     55.98 o 
  -7   4   7       44.14       94.79     38.13 o 
  -6   4   7     1502.41     1395.09     41.90 o 
  -5   4   7      819.56      743.74     30.45 o 
  -4   4   7    15592.15    14954.73    124.40 o 
  -3   4   7     4169.77     3856.99     50.83 o 
  -2   4   7     6491.83     6713.70     57.86 o 
  -1   4   7      263.93      236.61     15.24 o 
   0   4   7    45182.29    47629.02    344.35 o 
   1   4   7     4053.90     3825.82     46.67 o 
   2   4   7    25277.78    25719.26    161.23 o 
   3   4   7     8928.86     9788.89     77.15 o 
   4   4   7     1727.71     1659.66     33.87 o 
   5   4   7      932.44      810.20     39.16 o 
   6   4   7     6308.62     5732.23     88.57 o 
   7   4   7     3520.62     3513.31     74.42 o 
   8   4   7     1659.36     1586.57    113.05 o 
   9   4   7      257.82      284.10     51.69 o 
  -9   5   7       31.52       48.76     33.05 o 
  -8   5   7      623.31      719.08     39.63 o 
  -7   5   7     2388.58     2260.75     55.06 o 
  -6   5   7      105.91       85.01     23.84 o 
  -5   5   7     7533.25     7160.76     87.22 o 
  -4   5   7     1045.70      878.20     39.26 o 
  -3   5   7     5466.41     5341.21     61.80 o 
  -2   5   7     1781.58     1750.88     32.90 o 
  -1   5   7    17639.91    17200.32    136.59 o 
   0   5   7        9.00      -12.50     15.16 o 
   1   5   7       91.04      106.21     15.77 o 
   2   5   7       77.80       93.20     14.74 o 
   3   5   7    20587.79    20288.93    144.92 o 
   4   5   7      971.96     1002.73     27.68 o 
   5   5   7     2986.24     2811.13     53.35 o 
   6   5   7      387.43      401.08     35.12 o 
   7   5   7     2063.18     1885.07     70.34 o 
   8   5   7        2.40      -12.55     38.12 o 
   9   5   7     2176.75     1813.62    117.47 o 
  -9   6   7       52.70       24.64     35.86 o 
  -8   6   7      960.45     1030.34     49.00 o 
  -7   6   7      225.50      276.15     31.75 o 
  -6   6   7      335.48      383.64     29.87 o 
  -5   6   7        0.76       10.87     18.94 o 
  -4   6   7     2648.44     2678.66     48.63 o 
  -3   6   7      848.54      805.65     28.97 o 
  -2   6   7      642.19      677.47     29.61 o 
  -1   6   7        3.96       -7.07     15.70 o 
   0   6   7     4997.52     5009.40     62.95 o 
   1   6   7      266.38      297.54     21.51 o 
   2   6   7     3074.78     2988.56     56.91 o 
   3   6   7      191.44      227.45     20.14 o 
   4   6   7       22.04       39.22     17.28 o 
   5   6   7     1002.08     1146.23     40.48 o 
   6   6   7     2890.83     2984.64     67.66 o 
   7   6   7     1736.92     1612.89     67.23 o 
   8   6   7        1.24       63.80     45.03 o 
   9   6   7      266.56      265.24     61.34 o 
  -8   7   7       13.10       -1.91     49.89 o 
  -7   7   7      111.56      158.81     36.15 o 
  -6   7   7      605.49      542.02     35.34 o 
  -5   7   7       53.42       58.56     23.36 o 
  -4   7   7     4375.68     4259.76     62.92 o 
  -3   7   7        8.86       33.48     21.23 o 
  -2   7   7       11.11       -7.57     17.55 o 
  -1   7   7      690.76      715.79     42.41 o 
   0   7   7      148.10      140.46     20.30 o 
   1   7   7      330.41      325.64     26.32 o 
   2   7   7        1.23      -31.30     20.87 o 
   3   7   7      249.49      300.57     23.51 o 
   4   7   7       38.24       57.70     20.18 o 
   5   7   7        4.55       26.40     22.85 o 
   6   7   7      144.59      187.13     35.64 o 
   7   7   7      584.28      609.54     47.41 o 
   8   7   7        8.94       46.39     45.29 o 
  -7   8   7       70.19       85.80     48.72 o 
  -6   8   7       15.89       16.44     41.75 o 
  -5   8   7      456.53      433.12     51.52 o 
  -4   8   7     4631.71     4636.22    107.38 o 
  -3   8   7      106.81       81.24     46.01 o 
  -2   8   7       53.69       76.19     23.08 o 
  -1   8   7       18.39       54.66     27.80 o 
   0   8   7     4329.56     4423.34     70.52 o 
   1   8   7        8.35      -19.24     22.82 o 
   2   8   7     3872.78     3902.69     66.96 o 
   3   8   7      582.64      686.42     33.22 o 
   4   8   7      175.35      190.17     24.78 o 
   5   8   7       99.02      115.43     35.49 o 
   6   8   7     3520.72     3442.18    143.13 o 
   7   8   7        2.79       42.34     39.53 o 
  -7   9   7     1138.16     1167.68     91.11 o 
  -6   9   7      240.99      293.36     55.17 o 
  -5   9   7     2127.36     2203.06     86.61 o 
  -4   9   7      211.53      238.69     46.57 o 
  -3   9   7     2287.28     2205.46     69.72 o 
  -2   9   7      851.89      893.44     50.86 o 
  -1   9   7     6483.61     6173.78    125.84 o 
   0   9   7        1.45       25.06     30.20 o 
   1   9   7     2369.06     2257.62     64.32 o 
   2   9   7      116.45      110.12     32.87 o 
   3   9   7     7531.15     7646.59    126.26 o 
   4   9   7      767.77      851.48     53.54 o 
   5   9   7      715.25      711.56     55.61 o 
   6   9   7      702.39      871.91     52.91 o 
  -5  10   7     1106.96     1196.46     65.70 o 
  -4  10   7     3356.67     3505.62    101.49 o 
  -3  10   7     1254.51     1363.76    110.45 o 
  -2  10   7       69.42      121.33     68.06 o 
  -1  10   7      513.71      660.73     77.05 o 
   0  10   7     2114.63     2173.88    106.68 o 
   1  10   7     2992.22     2855.38    118.37 o 
   2  10   7     4553.57     4366.80    140.71 o 
   3  10   7     1613.12     1765.69     95.39 o 
   4  10   7      388.17      357.60     64.94 o 
   5  10   7      572.45      497.94     54.47 o 
  -3  11   7      319.34      278.92     74.60 o 
  -2  11   7     2912.35     2967.10    104.91 o 
  -1  11   7     1383.31     1565.12    120.22 o 
   0  11   7     1127.72     1249.32    101.97 o 
   1  11   7       18.77      -11.18     62.50 o 
   2  11   7     1068.55     1180.93     71.02 o 
   3  11   7      729.88      769.73     62.38 o 
 -10   0   8      296.70        1.68    139.54 o 
  -9   0   8     2018.47     1926.18    108.79 o 
  -8   0   8      395.60      301.49     39.15 o 
  -7   0   8     8911.69     8325.69    110.40 o 
  -6   0   8      123.87       97.12     24.07 o 
  -5   0   8       56.64       52.03     43.84 o 
  -4   0   8     4075.05     3737.93     73.28 o 
  -3   0   8    36405.50    35460.07    426.34 o 
  -2   0   8     3172.89     3016.63     50.23 o 
  -1   0   8    51010.16    50331.38    422.58 o 
   0   0   8     4034.83     3799.16     47.89 o 
   1   0   8    13705.01    14210.23    702.02 o 
   2   0   8      276.27      269.26     19.26 o 
   3   0   8    59795.38    58120.16    560.29 o 
   4   0   8    11344.96    11292.37    193.62 o 
   5   0   8     1561.53     1422.80     34.07 o 
   6   0   8      966.10      911.85     60.11 o 
   7   0   8    16515.66    15768.97    230.74 o 
   8   0   8     2185.37     2028.72     89.49 o 
   9   0   8     2514.72     2487.53    104.60 o 
  10   0   8     2076.37     2337.76    188.91 o 
 -10   1   8      975.78     1263.64     74.65 o 
  -9   1   8      373.28      341.51     59.47 o 
  -8   1   8      373.27      439.68     44.38 o 
  -7   1   8     1256.77     1117.76     36.95 o 
  -6   1   8     7796.70     7438.52     92.37 o 
  -5   1   8     4151.07     3723.07     61.76 o 
  -4   1   8    14370.64    13477.17    120.75 o 
  -3   1   8      461.03      600.39     23.40 o 
  -2   1   8    28805.74    29889.08    178.81 o 
  -1   1   8      513.82      657.32     15.40 o 
   0   1   8    21013.39    22929.27    153.46 o 
   1   1   8    16264.75    16019.52    102.45 o 
   2   1   8    22333.91    23177.86    156.86 o 
   3   1   8      396.87      514.74     16.29 o 
   4   1   8    28267.95    28361.39    270.03 o 
   5   1   8     9286.34     9149.99     87.74 o 
   6   1   8     5591.49     5481.63     68.41 o 
   7   1   8     2129.29     2193.60     59.27 o 
   8   1   8       44.01        9.33     49.25 o 
   9   1   8     1014.12     1023.82    132.02 o 
  10   1   8     1231.20     1222.40     80.23 o 
 -10   2   8        3.10      255.47    194.30 o 
  -9   2   8      356.07      397.63     55.43 o 
  -8   2   8     1298.52     1313.29     71.65 o 
  -7   2   8      135.12      111.75     27.83 o 
  -6   2   8     1856.33     1805.78     50.09 o 
  -5   2   8     2803.52     2961.71     52.80 o 
  -4   2   8     5138.84     4908.31     62.54 o 
  -3   2   8    12117.71    12455.45    107.26 o 
  -2   2   8     9941.70     9858.41     67.70 o 
  -1   2   8      335.30      322.98     11.88 o 
   0   2   8       75.95       54.23      7.20 o 
   1   2   8        0.24       12.71      7.45 o 
   2   2   8     7429.13     7562.77     64.11 o 
   3   2   8     1999.59     1851.69     23.08 o 
   4   2   8     9892.17    10623.64     94.92 o 
   5   2   8     3121.58     3362.43     58.41 o 
   6   2   8      130.00      220.83     25.90 o 
   7   2   8     2888.02     2941.31     79.69 o 
   8   2   8     5287.40     4865.49    109.50 o 
   9   2   8     1589.92     1632.00     78.34 o 
  10   2   8       13.66      -56.02     89.10 o 
 -10   3   8       17.66      257.93    199.94 o 
  -9   3   8      393.50      473.80     44.08 o 
  -8   3   8       58.48       47.07     31.51 o 
  -7   3   8       85.74      110.90     23.72 o 
  -6   3   8      171.33      218.32     23.96 o 
  -5   3   8     5626.35     5442.76     60.81 o 
  -4   3   8     6154.06     5910.33     58.56 o 
  -3   3   8     1078.54     1004.58     20.76 o 
  -2   3   8      433.48      478.01     21.23 o 
  -1   3   8     5683.28     5855.62     51.67 o 
   0   3   8     3745.04     3468.77     47.03 o 
   1   3   8     8882.96     9185.46     78.17 o 
   2   3   8      630.00      599.08     17.24 o 
   3   3   8      915.61      751.58     18.80 o 
   4   3   8     2838.46     2983.62     43.52 o 
   5   3   8     3471.65     3462.41     62.01 o 
   6   3   8       31.86        0.53     21.96 o 
   7   3   8        3.22        1.91     42.31 o 
   8   3   8      779.86      740.27     56.69 o 
   9   3   8      659.66      712.36     61.98 o 
  10   3   8      160.60      104.53     80.61 o 
 -10   4   8      135.68      103.90    110.86 o 
  -9   4   8        1.42      -15.26     34.87 o 
  -8   4   8        1.81       26.14     26.93 o 
  -7   4   8     2162.71     2140.81     52.09 o 
  -6   4   8     1016.87     1026.29     38.24 o 
  -5   4   8       12.40       11.33     17.69 o 
  -4   4   8       11.12       38.43     15.42 o 
  -3   4   8     4939.60     4804.46     68.17 o 
  -2   4   8     1092.58      947.80     25.92 o 
  -1   4   8       55.22      235.20     36.76 o 
   0   4   8        7.98       81.14     15.63 o 
   1   4   8     2466.91     2434.44     37.50 o 
   2   4   8    11399.29    12859.53     88.36 o 
   3   4   8     4424.67     4290.95     41.05 o 
   4   4   8      557.49      537.08     23.82 o 
   5   4   8     1507.38     1505.11     47.69 o 
   6   4   8     1695.56     1667.68     52.17 o 
   7   4   8      898.71      877.13     45.54 o 
   8   4   8      192.70      201.63     45.26 o 
   9   4   8        6.13      -10.53     46.03 o 
  -9   5   8      639.07      830.91     48.42 o 
  -8   5   8       10.59      -25.72     27.90 o 
  -7   5   8       97.00      137.74     27.49 o 
  -6   5   8      790.62      808.96     36.31 o 
  -5   5   8     1317.24     1292.96     37.57 o 
  -4   5   8     6395.79     6195.19     70.24 o 
  -3   5   8      804.14      827.49     27.42 o 
  -2   5   8     1212.85     1267.35     28.89 o 
  -1   5   8     3489.09     3845.01     49.32 o 
   0   5   8    15085.11    15087.62    137.25 o 
   1   5   8     5539.70     5471.97     63.18 o 
   2   5   8      531.38      539.73     22.41 o 
   3   5   8      178.61      224.92     19.01 o 
   4   5   8     2014.24     2171.77     37.34 o 
   5   5   8     5075.65     4985.54     70.28 o 
   6   5   8      711.24      746.61     42.34 o 
   7   5   8      542.08      609.48     42.76 o 
   8   5   8       60.32      107.90     46.10 o 
   9   5   8      366.55      377.24     58.67 o 
  -9   6   8      349.87      447.30    105.11 o 
  -8   6   8     3206.69     3464.49     68.21 o 
  -7   6   8      518.87      648.46     39.05 o 
  -6   6   8     1032.96     1100.18     41.49 o 
  -5   6   8        9.88        5.68     18.85 o 
  -4   6   8     5699.05     5503.67     68.32 o 
  -3   6   8     1219.14     1239.87     32.08 o 
  -2   6   8    19094.78    18860.15    145.13 o 
  -1   6   8     1993.78     1897.07     37.60 o 
   0   6   8      373.89      432.44     24.58 o 
   1   6   8       80.70       60.06     18.64 o 
   2   6   8    12886.43    12849.99    115.52 o 
   3   6   8     5265.37     5335.83     62.37 o 
   4   6   8     7382.53     7225.37     72.21 o 
   5   6   8       30.71       51.80     22.73 o 
   6   6   8     3362.04     3224.93     68.31 o 
   7   6   8      132.03      164.53     30.68 o 
   8   6   8     2413.73     2321.25    158.53 o 
  -8   7   8       30.13        1.61     49.28 o 
  -7   7   8       99.40       98.43     48.55 o 
  -6   7   8      701.51      662.55     57.04 o 
  -5   7   8     5903.44     5705.68     77.63 o 
  -4   7   8     1058.59     1090.08     36.85 o 
  -3   7   8     6931.50     7005.94     88.19 o 
  -2   7   8      506.35      472.17     28.95 o 
  -1   7   8    12215.52    11994.32    132.43 o 
   0   7   8     1259.22     1288.87     35.88 o 
   1   7   8    10805.82    10502.14     97.74 o 
   2   7   8     2406.72     2396.43     55.74 o 
   3   7   8      593.15      610.88     28.16 o 
   4   7   8     1055.10     1062.66     33.15 o 
   5   7   8     7672.96     7380.54     94.31 o 
   6   7   8     3965.99     3874.29     71.93 o 
   7   7   8      987.68      899.30     55.17 o 
   8   7   8     1624.64     1677.36     80.00 o 
  -7   8   8      689.47      777.50     66.00 o 
  -6   8   8     1466.99     1484.90     77.85 o 
  -5   8   8        0.87      -18.90     38.90 o 
  -4   8   8     1077.39     1090.10     62.53 o 
  -3   8   8     1413.82     1419.66     63.80 o 
  -2   8   8    10828.36    10731.07    116.71 o 
  -1   8   8     3399.77     3308.15     72.66 o 
   0   8   8       25.59       45.90     24.19 o 
   1   8   8      202.95      207.73     27.64 o 
   2   8   8     5975.33     5860.14     83.09 o 
   3   8   8     4037.13     3946.94     57.23 o 
   4   8   8      205.10      235.70     28.47 o 
   5   8   8     1996.20     2049.60     67.38 o 
   6   8   8      464.40      558.98     47.87 o 
   7   8   8      958.81      963.97     57.68 o 
  -6   9   8      430.82      409.63     58.05 o 
  -5   9   8      266.39      461.45     91.07 o 
  -4   9   8     1097.89      973.93     69.10 o 
  -3   9   8      862.58      889.09     78.13 o 
  -2   9   8       46.07      -28.63     59.88 o 
  -1   9   8     1018.54     1069.19     53.30 o 
   0   9   8     3663.24     3709.10     81.70 o 
   1   9   8      799.24     1036.08     56.79 o 
   2   9   8      384.72      433.57     39.69 o 
   3   9   8       51.96       65.06     39.43 o 
   4   9   8      529.58      606.62     49.01 o 
   5   9   8      204.59      234.99     39.16 o 
   6   9   8      793.45      798.90     52.80 o 
  -5  10   8       52.29       96.60     43.81 o 
  -4  10   8      325.20      560.37     51.34 o 
  -3  10   8      397.47      527.51     51.54 o 
  -2  10   8     1210.04     1182.50     87.46 o 
  -1  10   8     1528.69     1465.27    161.63 o 
   0  10   8      804.01      720.55     50.89 o 
   1  10   8      968.03     1048.24     68.47 o 
   2  10   8      628.03      591.14     74.53 o 
   3  10   8     1002.48      947.91     61.20 o 
   4  10   8       10.81      -16.93     52.19 o 
   5  10   8       17.89       80.18     44.47 o 
  -3  11   8       56.85       71.17     63.57 o 
  -2  11   8       17.03       64.02     62.11 o 
  -1  11   8      554.34      549.27    108.95 o 
   0  11   8       40.92      -67.62     90.16 o 
   1  11   8      250.99      231.30    115.92 o 
   2  11   8      367.66      397.17     54.47 o 
   3  11   8      408.30      465.63     68.44 o 
 -10   1   9      528.02      778.39    161.46 o 
  -9   1   9        2.48      -15.03     57.68 o 
  -8   1   9     1382.24     1442.18     42.81 o 
  -7   1   9       73.51       85.60     20.41 o 
  -6   1   9      103.35       81.17     17.03 o 
  -5   1   9      476.88      505.03     32.80 o 
  -4   1   9     9018.93     8436.35     88.06 o 
  -3   1   9     3109.40     3114.48     46.58 o 
  -2   1   9      681.15      667.39     28.15 o 
  -1   1   9      123.97      246.36     12.94 o 
   0   1   9     4985.21     5085.28     46.59 o 
   1   1   9     3153.05     3053.80     27.07 o 
   2   1   9     8640.35     8799.11     90.98 o 
   3   1   9      707.09      747.92     24.83 o 
   4   1   9      419.82      366.48     18.55 o 
   5   1   9     1852.68     2029.67     41.21 o 
   6   1   9     2755.88     2657.63     57.42 o 
   7   1   9     1684.67     1730.40     54.32 o 
   8   1   9      116.89       90.90     57.63 o 
   9   1   9     1037.63     1197.19    105.66 o 
  10   1   9        2.47      -31.28     49.04 o 
 -10   2   9       36.09       15.04     94.37 o 
  -9   2   9      401.71      532.46     39.86 o 
  -8   2   9       35.09       71.04     44.22 o 
  -7   2   9     3930.02     3844.42     65.07 o 
  -6   2   9     1172.47     1145.15     42.24 o 
  -5   2   9     9687.35     9265.69     99.05 o 
  -4   2   9    18709.44    19282.71    158.89 o 
  -3   2   9      101.97      107.61     12.88 o 
  -2   2   9      202.72      210.28     10.88 o 
  -1   2   9    38860.00    41099.43    244.25 o 
   0   2   9    12437.13    12903.81     93.13 o 
   1   2   9      138.09      204.13      9.97 o 
   2   2   9    14988.33    16324.67     99.57 o 
   3   2   9    18193.22    18767.22    138.45 o 
   4   2   9     4110.79     4225.03     53.94 o 
   5   2   9     5006.10     5060.56     64.37 o 
   6   2   9    15397.38    15525.53    157.36 o 
   7   2   9      100.42        8.51     42.48 o 
   8   2   9       82.59      -23.11     75.02 o 
   9   2   9     2286.24     2235.91     86.43 o 
  10   2   9     2756.46     2761.29    188.08 o 
 -10   3   9      656.51      574.66    119.31 o 
  -9   3   9     1138.47     1210.96     57.74 o 
  -8   3   9     4097.58     4226.94     81.22 o 
  -7   3   9      366.25      427.18     31.14 o 
  -6   3   9      294.71      340.62     24.21 o 
  -5   3   9      939.81      806.50     28.15 o 
  -4   3   9    25356.36    24313.87    163.47 o 
  -3   3   9     5740.04     5341.29     46.48 o 
  -2   3   9    17942.50    18232.04    111.57 o 
  -1   3   9     4928.54     4955.58     48.61 o 
   0   3   9     6331.77     6667.56     62.18 o 
   1   3   9     6865.92     7459.84     68.19 o 
   2   3   9    10745.79    10395.30     73.34 o 
   3   3   9    14904.27    14838.75    106.27 o 
   4   3   9      906.85      888.20     26.57 o 
   5   3   9      386.10      371.09     29.44 o 
   6   3   9     2231.02     2162.49     55.12 o 
   7   3   9     4869.26     4767.24    101.01 o 
   8   3   9     3391.12     3197.32     90.74 o 
   9   3   9     3438.53     3291.47    101.69 o 
 -10   4   9     1052.60     1281.22    126.66 o 
  -9   4   9       65.32        7.84     36.48 o 
  -8   4   9      973.11      965.89     59.69 o 
  -7   4   9      671.44      697.25     70.78 o 
  -6   4   9    10508.00     9687.86    103.18 o 
  -5   4   9     3072.94     2781.35     42.99 o 
  -4   4   9      838.48      766.09     21.11 o 
  -3   4   9      123.54      147.70     14.04 o 
  -2   4   9    14026.92    14146.64     99.44 o 
  -1   4   9    15400.78    16773.34    121.01 o 
   0   4   9    11189.98    10738.10    104.18 o 
   1   4   9     7345.69     7013.01     64.19 o 
   2   4   9       98.48      126.75     12.84 o 
   3   4   9     4437.61     4583.26     45.48 o 
   4   4   9    16356.90    15918.47    114.38 o 
   5   4   9     8431.43     8389.93    105.96 o 
   6   4   9     1118.90     1118.77     47.72 o 
   7   4   9      343.56      378.60     51.57 o 
   8   4   9      499.67      485.28     51.78 o 
   9   4   9     1515.79     1682.60     82.75 o 
  -9   5   9     1592.37     1803.37     67.81 o 
  -8   5   9      302.12      335.07     37.76 o 
  -7   5   9      221.98      255.00     30.67 o 
  -6   5   9      218.98      241.63     25.27 o 
  -5   5   9     1735.55     1665.05     40.93 o 
  -4   5   9      494.97      473.75     24.73 o 
  -3   5   9    12001.35    11534.02     99.68 o 
  -2   5   9     3316.38     3093.91     47.49 o 
  -1   5   9      466.62      519.18     23.14 o 
   0   5   9     2574.70     2512.03     49.42 o 
   1   5   9    12908.48    12246.78    107.76 o 
   2   5   9     4620.84     4499.09     56.56 o 
   3   5   9     1727.23     1787.96     38.72 o 
   4   5   9     4443.34     4439.47     53.35 o 
   5   5   9     4278.66     3880.25     62.65 o 
   6   5   9      423.62      427.97     36.90 o 
   7   5   9     1650.73     1605.96     59.84 o 
   8   5   9     3426.04     3214.18    103.85 o 
   9   5   9        4.79       84.22     56.12 o 
  -9   6   9        3.07      -69.11     46.08 o 
  -8   6   9       17.67      138.24     49.34 o 
  -7   6   9      289.05      263.78     31.86 o 
  -6   6   9     4121.30     3975.96     66.35 o 
  -5   6   9        9.55      -14.94     19.53 o 
  -4   6   9      347.15      382.53     24.48 o 
  -3   6   9       10.80       35.16     15.98 o 
  -2   6   9     7879.60     7572.49     76.49 o 
  -1   6   9      142.93      115.52     18.72 o 
   0   6   9      161.54      167.72     23.47 o 
   1   6   9      803.43      770.21     33.15 o 
   2   6   9     2256.16     2229.84     43.93 o 
   3   6   9      912.57      948.83     30.08 o 
   4   6   9     4196.15     4149.84     54.17 o 
   5   6   9     2891.28     3011.01     58.60 o 
   6   6   9      160.98      154.36     52.72 o 
   7   6   9      145.10      215.77     32.42 o 
   8   6   9      121.51       75.02     51.35 o 
  -8   7   9        5.94      -40.13     49.11 o 
  -7   7   9       29.55       76.02     46.03 o 
  -6   7   9      726.46      733.61     60.18 o 
  -5   7   9       22.64       74.23     40.43 o 
  -4   7   9     2090.70     2063.29     75.49 o 
  -3   7   9       52.77       73.64     21.83 o 
  -2   7   9       95.89      115.77     22.42 o 
  -1   7   9       19.90        1.31     24.97 o 
   0   7   9      108.58      151.17     25.23 o 
   1   7   9       10.73       20.44     18.81 o 
   2   7   9       36.96       60.23     22.17 o 
   3   7   9      749.33      827.60     33.37 o 
   4   7   9       20.31       39.95     19.68 o 
   5   7   9      103.60      134.05     25.08 o 
   6   7   9      132.27      123.60     30.24 o 
   7   7   9      319.81      310.08     43.19 o 
   8   7   9        6.06       47.68     49.73 o 
  -7   8   9       28.00      -27.31     48.28 o 
  -6   8   9     2099.52     2063.14     85.20 o 
  -5   8   9      323.76      315.31     49.98 o 
  -4   8   9       30.58       59.72     38.66 o 
  -3   8   9      366.64      366.85     45.03 o 
  -2   8   9     3018.49     3129.30     83.79 o 
  -1   8   9        5.45       -4.35     30.14 o 
   0   8   9     1726.71     1648.30     73.02 o 
   1   8   9      822.74      773.93     37.23 o 
   2   8   9      553.99      627.36     36.39 o 
   3   8   9        9.44        7.30     22.48 o 
   4   8   9     1598.29     1403.97     46.24 o 
   5   8   9     1561.46     1698.41     62.74 o 
   6   8   9       35.47       67.25     35.30 o 
   7   8   9      777.52      741.78     57.23 o 
  -6   9   9       14.73       28.86     50.60 o 
  -5   9   9      926.01      909.73     68.78 o 
  -4   9   9      310.84      269.41     48.59 o 
  -3   9   9     6393.30     6420.90    115.45 o 
  -2   9   9     1274.54     1231.48     57.41 o 
  -1   9   9      553.23      569.66     57.10 o 
   0   9   9     1454.87     1213.29     48.13 o 
   1   9   9     4686.44     4551.14     92.53 o 
   2   9   9     4372.13     4252.89     84.22 o 
   3   9   9     1688.30     1620.16     58.99 o 
   4   9   9     2149.12     2205.15     71.08 o 
   5   9   9     1392.17     1389.14     58.17 o 
   6   9   9      108.70      140.93     41.60 o 
  -5  10   9      637.42      752.88     75.74 o 
  -4  10   9      570.05      637.93     56.43 o 
  -3  10   9      325.26      413.45     75.04 o 
  -2  10   9     2591.45     2604.09     78.66 o 
  -1  10   9      105.99      189.85     56.18 o 
   0  10   9     3344.38     3146.74    141.14 o 
   1  10   9     1214.64     1348.44     62.76 o 
   2  10   9      617.98      647.20     75.80 o 
   3  10   9      911.28     1020.70     74.06 o 
   4  10   9     1611.50     1594.23    142.22 o 
  -3  11   9      979.11     1113.41     81.92 o 
  -2  11   9      968.06     1032.09     74.94 o 
  -1  11   9      346.21      259.93    100.90 o 
   0  11   9      767.74      794.70     91.44 o 
   1  11   9      548.46      907.02    100.89 o 
   2  11   9     2935.12     3079.96    141.80 o 
 -10   0  10     1134.12     1236.92    102.74 o 
  -9   0  10     2871.49     3249.37    217.35 o 
  -8   0  10     1155.72     1134.96     51.76 o 
  -7   0  10       71.86       16.38     27.64 o 
  -6   0  10      210.35      153.92     30.52 o 
  -5   0  10    21162.57    19127.32    238.43 o 
  -4   0  10     4580.27     4023.06     95.90 o 
  -3   0  10      274.77      207.23     22.01 o 
  -2   0  10     1720.31     1456.01     36.57 o 
  -1   0  10    28517.82    29797.41    265.00 o 
   0   0  10     1822.49     1730.65     33.23 o 
   1   0  10    62696.84    70345.05   1044.91 o 
   2   0  10    75892.42    79330.89    637.43 o 
   3   0  10      393.98      460.14     31.72 o 
   4   0  10     2104.41     2135.93     69.77 o 
   5   0  10    15491.36    14626.88    154.13 o 
   6   0  10    13528.55    13602.07    427.73 o 
   7   0  10      139.04      198.12    105.73 o 
   8   0  10     2766.60     2666.81     98.69 o 
   9   0  10       12.37        4.60     50.74 o 
  10   0  10      618.55      592.49    142.76 o 
 -10   1  10       24.72       29.09     45.92 o 
  -9   1  10       82.70       74.94     36.40 o 
  -8   1  10     4381.11     4408.49     63.73 o 
  -7   1  10      139.98      118.28     27.82 o 
  -6   1  10     4105.33     4015.85     73.87 o 
  -5   1  10     2239.03     2171.61     48.00 o 
  -4   1  10     5468.44     5098.16     65.91 o 
  -3   1  10      281.60      287.07     16.40 o 
  -2   1  10    15772.01    15283.55    116.62 o 
  -1   1  10     5706.16     4725.77     47.62 o 
   0   1  10       78.67      106.07      7.19 o 
   1   1  10     4155.95     3772.38     33.11 o 
   2   1  10     5880.46     6536.08     85.70 o 
   3   1  10    10323.61    10434.98     96.77 o 
   4   1  10     4313.89     3880.34     58.30 o 
   5   1  10    15782.64    15607.61    128.95 o 
   6   1  10       29.68       27.75     24.79 o 
   7   1  10        3.35      -20.34     26.01 o 
   8   1  10     2407.68     2336.95     74.67 o 
   9   1  10     4423.43     4335.20    112.62 o 
  10   1  10      215.95      239.40     57.13 o 
 -10   2  10      567.82      556.21     76.44 o 
  -9   2  10      461.77      502.95     44.71 o 
  -8   2  10      339.58      347.86     40.70 o 
  -7   2  10      532.95      572.61     36.89 o 
  -6   2  10     1637.24     1454.44     59.05 o 
  -5   2  10     3975.63     3572.47     58.36 o 
  -4   2  10    21834.53    21291.67    173.04 o 
  -3   2  10      520.21      390.82     18.94 o 
  -2   2  10     3852.45     4323.81     38.89 o 
  -1   2  10        1.46       12.87     10.35 o 
   0   2  10     9586.87    10109.50     76.72 o 
   1   2  10     8550.58     8805.74     65.23 o 
   2   2  10     1069.07     1102.76     20.31 o 
   3   2  10     4511.31     4899.65     46.94 o 
   4   2  10      349.48      314.51     19.91 o 
   5   2  10      555.34      515.83     26.01 o 
   6   2  10     4291.99     4203.97    105.04 o 
   7   2  10     6722.00     6324.92    115.93 o 
   8   2  10       89.34       53.22    174.96 o 
   9   2  10        1.04      -20.16     46.82 o 
  10   2  10      315.74      380.96     59.33 o 
 -10   3  10        8.68      146.46     87.40 o 
  -9   3  10       41.43       10.65     34.79 o 
  -8   3  10     1000.75     1157.83     70.00 o 
  -7   3  10     1835.79     1628.96     66.40 o 
  -6   3  10     1090.29      909.07     39.96 o 
  -5   3  10      227.44      202.90     24.05 o 
  -4   3  10     2610.84     2837.93     47.24 o 
  -3   3  10     1642.64     1459.75     27.82 o 
  -2   3  10      108.06      105.39      8.42 o 
  -1   3  10      961.86      892.18     21.45 o 
   0   3  10     7343.91     7867.98     71.00 o 
   1   3  10     6414.05     5948.92     59.52 o 
   2   3  10     3995.31     4219.01     41.00 o 
   3   3  10     2234.70     2479.33     39.81 o 
   4   3  10     1248.11     1225.21     28.48 o 
   5   3  10      184.22      202.13     25.30 o 
   6   3  10     5793.80     5731.65     87.44 o 
   7   3  10      339.59      321.32     42.48 o 
   8   3  10      279.96      333.69     48.13 o 
   9   3  10      197.66      245.13     51.30 o 
 -10   4  10       38.56      -47.91    120.08 o 
  -9   4  10      737.01      668.24     80.98 o 
  -8   4  10      269.58      355.92     40.36 o 
  -7   4  10      128.90      135.41     35.20 o 
  -6   4  10      896.69      894.09     42.51 o 
  -5   4  10     5036.94     4872.34     64.23 o 
  -4   4  10        5.73       -9.89     14.57 o 
  -3   4  10      282.49      269.64     15.61 o 
  -2   4  10      618.22      521.49     20.84 o 
  -1   4  10     9946.22     9922.68     80.34 o 
   0   4  10     4354.44     4745.02     63.06 o 
   1   4  10      135.70      169.72     14.60 o 
   2   4  10     6477.15     6547.81     56.82 o 
   3   4  10     2869.57     2765.61     38.27 o 
   4   4  10      297.17      306.32     19.26 o 
   5   4  10     1969.27     2111.13     53.66 o 
   6   4  10      924.52     1041.19     46.81 o 
   7   4  10     1044.70     1142.71     69.44 o 
   8   4  10      464.93      542.08     54.40 o 
   9   4  10       48.67      106.92     48.25 o 
  -9   5  10      806.98      811.80     61.36 o 
  -8   5  10      947.51      997.07     45.03 o 
  -7   5  10      241.38      319.31     32.18 o 
  -6   5  10     1579.43     1539.08     43.83 o 
  -5   5  10        2.25       -5.59     18.21 o 
  -4   5  10       18.04       24.92     15.44 o 
  -3   5  10       97.50      133.31     14.35 o 
  -2   5  10     3395.78     3599.75     80.37 o 
  -1   5  10     3944.11     3873.24     62.53 o 
   0   5  10        0.63       14.09     20.10 o 
   1   5  10      388.65      376.18     26.14 o 
   2   5  10     1704.13     1626.91     30.56 o 
   3   5  10    10017.55    10031.76     75.91 o 
   4   5  10     3116.42     3159.78     45.68 o 
   5   5  10     1382.94     1458.71     41.88 o 
   6   5  10        0.18       35.14     27.43 o 
   7   5  10      577.25      625.68     43.73 o 
   8   5  10      207.53      277.39     55.77 o 
   9   5  10     1461.94     1572.70     81.00 o 
  -9   6  10      323.26      461.38     59.55 o 
  -8   6  10      397.35      480.91     60.22 o 
  -7   6  10       24.36      -34.49     40.26 o 
  -6   6  10     2050.72     1830.20     74.32 o 
  -5   6  10       22.86       34.18     20.29 o 
  -4   6  10     3508.95     3462.53     52.78 o 
  -3   6  10     5352.30     5292.84     97.45 o 
  -2   6  10      115.36      148.94     17.18 o 
  -1   6  10      444.98      414.81     24.15 o 
   0   6  10    12218.03    12393.99    127.54 o 
   1   6  10     6636.52     6570.58     83.30 o 
   2   6  10     3993.25     3998.25     62.90 o 
   3   6  10     4424.73     4345.79     54.63 o 
   4   6  10     9344.06     8758.48    164.58 o 
   5   6  10      734.90      770.06     58.76 o 
   6   6  10      479.31      571.17     36.19 o 
   7   6  10     3935.44     3844.77     72.64 o 
   8   6  10      222.99      266.03     46.05 o 
  -8   7  10      239.38      244.20     57.48 o 
  -7   7  10     4409.42     4399.44    114.31 o 
  -6   7  10     2986.55     2848.36    124.14 o 
  -5   7  10     1058.94     1063.07     65.04 o 
  -4   7  10      507.90      569.70     50.02 o 
  -3   7  10     9261.17     8487.35    136.17 o 
  -2   7  10     2343.40     2308.32     60.30 o 
  -1   7  10     6024.53     5989.53     89.26 o 
   0   7  10     9112.28     9076.21    110.16 o 
   1   7  10     2053.24     1983.34     46.61 o 
   2   7  10      238.24      289.53     25.98 o 
   3   7  10     6053.37     5814.15     67.29 o 
   4   7  10    10876.99    10833.69    114.11 o 
   5   7  10      635.47      635.29     33.69 o 
   6   7  10     1519.96     1535.62     64.86 o 
   7   7  10      869.29      848.26     56.64 o 
   8   7  10     1298.49     1319.55     97.56 o 
  -7   8  10      100.79       93.90     51.65 o 
  -6   8  10      548.14      645.69     62.49 o 
  -5   8  10       95.01       66.74     43.72 o 
  -4   8  10     3249.68     3220.23     92.61 o 
  -3   8  10     2143.69     2003.30     75.94 o 
  -2   8  10       14.66       31.75     28.89 o 
  -1   8  10       76.31       81.65     28.97 o 
   0   8  10     5063.74     5023.23     78.36 o 
   1   8  10     5059.89     4958.92     74.64 o 
   2   8  10     1271.45     1108.32     50.35 o 
   3   8  10     2654.59     2664.95     52.62 o 
   4   8  10       11.24       27.84     22.12 o 
   5   8  10      796.82      937.56     44.37 o 
   6   8  10     1302.41     1152.41     58.81 o 
   7   8  10     2906.64     2984.10     84.10 o 
  -6   9  10      174.72      153.75     54.83 o 
  -5   9  10      788.51      770.51     64.91 o 
  -4   9  10      114.30      116.52     47.10 o 
  -3   9  10        2.43       54.89     41.29 o 
  -2   9  10     2361.11     2250.51     69.79 o 
  -1   9  10      733.25      781.83     47.42 o 
   0   9  10       78.22       74.35     28.78 o 
   1   9  10      750.81      647.61     50.20 o 
   2   9  10     1104.96     1233.32     83.21 o 
   3   9  10      621.39      684.38     42.74 o 
   4   9  10     1900.88     1818.55     67.72 o 
   5   9  10      331.15      310.61     42.11 o 
   6   9  10       35.95       60.91     42.45 o 
  -5  10  10      210.82      193.56     54.77 o 
  -4  10  10       49.19       74.31     69.77 o 
  -3  10  10       48.82       31.91     47.61 o 
  -2  10  10     1995.59     1974.88     71.14 o 
  -1  10  10       78.46      135.43     39.85 o 
   0  10  10       24.24       68.78     37.23 o 
   1  10  10       72.40       36.27     41.83 o 
   2  10  10      373.53      424.64     65.06 o 
   3  10  10      359.52      485.55     64.71 o 
   4  10  10      462.43      474.28     64.17 o 
  -3  11  10     1207.56     1362.56     85.40 o 
  -2  11  10       36.75      -11.64     53.39 o 
  -1  11  10      281.34      380.92     95.35 o 
   0  11  10      968.22      920.02    145.98 o 
   1  11  10      496.00      635.61    227.55 o 
   2  11  10        7.49        2.70     43.52 o 
 -10   1  11      178.13      129.02     59.71 o 
  -9   1  11       35.39       81.00     29.81 o 
  -8   1  11       13.65       36.08     26.82 o 
  -7   1  11     1057.94     1050.09     45.60 o 
  -6   1  11     2777.61     2688.91     65.81 o 
  -5   1  11     1451.82     1496.02     41.90 o 
  -4   1  11       88.25       85.82     24.80 o 
  -3   1  11     7094.96     7176.13     61.44 o 
  -2   1  11     1191.45     1203.64     26.13 o 
  -1   1  11       41.33       35.97      9.39 o 
   0   1  11     4553.43     4830.07     37.58 o 
   1   1  11    27415.49    28881.16    160.64 o 
   2   1  11      101.95      143.09     13.47 o 
   3   1  11      510.35      672.23     23.28 o 
   4   1  11     1062.94     1022.60     23.74 o 
   5   1  11     8012.83     7950.23     81.97 o 
   6   1  11      385.96      421.99     31.26 o 
   7   1  11      410.79      448.22     36.89 o 
   8   1  11        0.75       -4.11     30.24 o 
   9   1  11      260.78      366.91     53.99 o 
  10   1  11      255.40      292.48     80.58 o 
 -10   2  11        1.70      -60.47     93.44 o 
  -9   2  11     1770.29     1776.05     62.19 o 
  -8   2  11     1094.89     1104.55     47.58 o 
  -7   2  11     2703.08     2752.57     58.32 o 
  -6   2  11     1070.58     1166.58     42.59 o 
  -5   2  11      346.23      334.96     25.88 o 
  -4   2  11      601.35      690.91     30.11 o 
  -3   2  11    35397.02    34537.19    225.65 o 
  -2   2  11    16085.07    15381.68     99.68 o 
  -1   2  11     1838.74     2051.00     28.27 o 
   0   2  11    10683.67    10881.60     68.25 o 
   1   2  11    11123.57    11451.24     80.58 o 
   2   2  11    11443.29    11099.31     70.45 o 
   3   2  11     4387.36     4791.52     46.88 o 
   4   2  11    13103.64    12858.79    100.58 o 
   5   2  11      201.23      185.40     21.38 o 
   6   2  11      376.51      460.37     27.66 o 
   7   2  11     1503.59     1531.14    129.91 o 
   8   2  11    10146.92    10108.46    161.98 o 
   9   2  11     1359.06     1541.96    148.15 o 
 -10   3  11     1197.72     1471.95    117.05 o 
  -9   3  11      691.92      845.18     51.95 o 
  -8   3  11       81.01      131.56     34.58 o 
  -7   3  11       45.38       47.81     28.24 o 
  -6   3  11     5195.07     4963.89    122.00 o 
  -5   3  11    11461.72    10279.38    106.58 o 
  -4   3  11     4139.33     3654.15     53.19 o 
  -3   3  11     5200.23     5161.42     59.19 o 
  -2   3  11    10119.01     9934.92     76.63 o 
  -1   3  11    10968.09    11259.50     90.90 o 
   0   3  11    17294.89    18347.19    139.18 o 
   1   3  11    27976.92    29227.35    204.34 o 
   2   3  11     1707.16     1766.44     27.32 o 
   3   3  11        9.69       22.50      9.29 o 
   4   3  11     3525.45     3598.20     38.42 o 
   5   3  11    10860.63    11033.04    123.74 o 
   6   3  11     2217.65     2165.92     56.72 o 
   7   3  11     4388.50     4233.42    142.40 o 
   8   3  11      355.63      344.80     47.45 o 
   9   3  11     2807.42     2821.57     96.30 o 
 -10   4  11      270.30      140.58     90.68 o 
  -9   4  11      895.98     1022.06     56.54 o 
  -8   4  11     1377.17     1443.40     58.81 o 
  -7   4  11     2375.71     2439.08     68.83 o 
  -6   4  11      597.04      655.61     50.51 o 
  -5   4  11      397.64      432.65     25.57 o 
  -4   4  11     4740.91     4532.62     56.41 o 
  -3   4  11     5828.86     5465.35     54.00 o 
  -2   4  11     9542.81     9279.75     84.62 o 
  -1   4  11     7695.15     7351.39     86.69 o 
   0   4  11     1119.67     1329.86     27.83 o 
   1   4  11      381.27      382.29     18.21 o 
   2   4  11    14461.62    15202.78    103.23 o 
   3   4  11    19748.31    19800.46    127.88 o 
   4   4  11     4258.48     4199.86     50.65 o 
   5   4  11     1552.65     1598.95     49.14 o 
   6   4  11     1006.60     1007.43     63.67 o 
   7   4  11     3791.77     3815.14    102.61 o 
   8   4  11     1884.04     1905.90     79.49 o 
   9   4  11     2365.35     2420.98    170.90 o 
  -9   5  11      578.66      869.46     73.59 o 
  -8   5  11       49.24       81.16     49.99 o 
  -7   5  11     1251.28     1183.83     44.60 o 
  -6   5  11        1.45       74.55     37.28 o 
  -5   5  11     3687.01     3675.35     57.40 o 
  -4   5  11     4621.04     4401.58     57.27 o 
  -3   5  11      413.21      453.09     19.97 o 
  -2   5  11      261.40      208.97     23.08 o 
  -1   5  11     3386.99     3457.21     41.63 o 
   0   5  11     6970.36     7039.88     85.47 o 
   1   5  11     2827.19     3029.75     43.70 o 
   2   5  11    14921.07    14579.85    108.14 o 
   3   5  11     1109.58     1170.98     27.08 o 
   4   5  11     2219.75     2163.35     41.51 o 
   5   5  11     3101.38     3066.26     73.82 o 
   6   5  11     5271.65     5324.70     78.51 o 
   7   5  11        5.21       12.61     55.47 o 
   8   5  11      221.66      256.36     72.82 o 
   9   5  11      142.71       53.17     50.50 o 
  -9   6  11       60.61       89.71     51.40 o 
  -8   6  11      990.11     1000.28     71.49 o 
  -7   6  11      191.81      205.88     50.63 o 
  -6   6  11      776.59      848.38     59.43 o 
  -5   6  11      529.11      415.94     46.07 o 
  -4   6  11     2487.54     2407.79     75.59 o 
  -3   6  11      483.15      523.80     28.01 o 
  -2   6  11      706.33      696.81     24.47 o 
  -1   6  11     4189.33     4318.17     71.89 o 
   0   6  11     3958.36     3767.15     64.43 o 
   1   6  11        5.29       27.09     20.47 o 
   2   6  11       94.02      104.63     16.60 o 
   3   6  11     6698.35     6930.25     63.97 o 
   4   6  11      523.00      501.17     29.82 o 
   5   6  11      176.31      209.33     26.74 o 
   6   6  11      145.22      141.71     28.43 o 
   7   6  11     1161.18     1266.04     71.11 o 
   8   6  11       13.41       16.22     35.65 o 
  -8   7  11       44.58       10.73     52.60 o 
  -7   7  11       57.09       49.60     46.72 o 
  -6   7  11       95.07      139.34     48.93 o 
  -5   7  11      490.29      622.57     54.33 o 
  -4   7  11       81.75      130.24     39.33 o 
  -3   7  11      142.92      256.54     59.70 o 
  -2   7  11       15.89       31.60     27.41 o 
  -1   7  11      198.18      290.64     31.65 o 
   0   7  11      312.83      331.34     30.66 o 
   1   7  11      525.03      445.85     31.47 o 
   2   7  11       71.56       81.85     22.55 o 
   3   7  11      102.91      125.49     21.85 o 
   4   7  11      295.00      343.48     27.42 o 
   5   7  11      346.39      363.61     30.27 o 
   6   7  11        0.69       70.66     30.43 o 
   7   7  11       46.62       42.45     60.44 o 
  -7   8  11      415.80      464.13     63.07 o 
  -6   8  11       35.97      119.77     50.33 o 
  -5   8  11      140.42      129.24     46.92 o 
  -4   8  11     2279.96     2243.10     80.55 o 
  -3   8  11     1508.96     1514.73     70.59 o 
  -2   8  11      140.48      183.56     35.08 o 
  -1   8  11     1564.60     1427.63     53.34 o 
   0   8  11      669.90      798.71     42.99 o 
   1   8  11       80.01       70.13     26.16 o 
   2   8  11     1171.36     1150.50     49.88 o 
   3   8  11     1144.27     1201.23     38.89 o 
   4   8  11       25.61       10.64     23.27 o 
   5   8  11     1865.07     1710.74     49.62 o 
   6   8  11      486.39      517.45     49.40 o 
   7   8  11      469.42      555.22     52.29 o 
  -6   9  11      175.03      203.35     55.95 o 
  -5   9  11     1186.20     1120.69     72.91 o 
  -4   9  11     2433.47     2344.95    153.74 o 
  -3   9  11      117.31      233.26     91.16 o 
  -2   9  11       13.87       -6.49     39.76 o 
  -1   9  11     5104.12     5020.05     85.01 o 
   0   9  11     3529.88     3578.03     70.63 o 
   1   9  11      725.93      697.79     47.31 o 
   2   9  11     2785.04     2715.69     71.15 o 
   3   9  11      892.52      890.48     41.78 o 
   4   9  11     1283.59     1308.85     67.88 o 
   5   9  11      136.90      102.89     44.31 o 
  -5  10  11       41.94      118.38     85.92 o 
  -4  10  11     1511.08     1442.28    132.53 o 
  -3  10  11      813.53      882.85     67.09 o 
  -2  10  11      583.70      619.89     89.70 o 
  -1  10  11     4887.82     4556.18     85.46 o 
   0  10  11       78.94      108.57     39.12 o 
   1  10  11      737.24      780.78     52.50 o 
   2  10  11     1618.98     1745.69    126.12 o 
   3  10  11     5353.92     5670.93    185.69 o 
   4  10  11      512.95      472.50     66.51 o 
  -2  11  11      358.07      616.54     93.46 o 
  -1  11  11     1231.65     1330.36     82.78 o 
   0  11  11     1470.45     1584.00    158.86 o 
   1  11  11     1771.37     1903.22    118.98 o 
   2  11  11        0.42       43.90     42.73 o 
 -10   0  12      138.98      501.24    150.81 o 
  -9   0  12      357.73      416.55    115.38 o 
  -8   0  12       89.24      130.95     82.65 o 
  -7   0  12     3849.19     3965.22     78.99 o 
  -6   0  12     5093.43     5271.03    105.29 o 
  -5   0  12     2588.95     2232.30     65.33 o 
  -4   0  12    14528.11    13491.83    209.90 o 
  -3   0  12     8299.96     7766.45    102.64 o 
  -2   0  12     8600.34     8155.51     99.88 o 
  -1   0  12     2384.40     2360.51     46.20 o 
   0   0  12    77895.70    81890.33    674.49 o 
   1   0  12     1204.52     1370.41     37.51 o 
   2   0  12      396.85      493.29     24.68 o 
   3   0  12     1858.17     2301.90     56.90 o 
   4   0  12    25367.07    25711.00    288.88 o 
   5   0  12     3474.80     3301.64     58.31 o 
   6   0  12    12246.48    11977.11    184.69 o 
   7   0  12     1446.89     1156.31    139.00 o 
   8   0  12     1952.04     1952.39    111.63 o 
   9   0  12      736.79      640.83     75.24 o 
 -10   1  12      896.59     1048.02    100.91 o 
  -9   1  12      596.12      810.51     42.26 o 
  -8   1  12     1095.54     1201.43     47.12 o 
  -7   1  12     2127.29     2267.71     75.80 o 
  -6   1  12     1232.75     1183.43     40.23 o 
  -5   1  12      827.38      738.91     34.00 o 
  -4   1  12     7631.01     6876.32     81.16 o 
  -3   1  12    25681.43    24532.98    163.16 o 
  -2   1  12     1552.80     1375.90     28.68 o 
  -1   1  12     3713.36     3407.21     46.76 o 
   0   1  12     4922.63     5558.87     41.37 o 
   1   1  12    14747.70    14648.61     98.75 o 
   2   1  12      830.31     1013.37     26.24 o 
   3   1  12     7426.02     7434.02     72.95 o 
   4   1  12      516.08      538.21     26.77 o 
   5   1  12     2851.25     2748.39     46.33 o 
   6   1  12        0.10        8.18     26.02 o 
   7   1  12     7052.71     6741.34    100.46 o 
   8   1  12     3061.17     2806.85     73.06 o 
   9   1  12      192.55      236.13     57.17 o 
 -10   2  12       72.28      140.67     91.60 o 
  -9   2  12       41.56       96.81     36.63 o 
  -8   2  12       69.34      147.96     44.98 o 
  -7   2  12      922.28      876.30     38.76 o 
  -6   2  12     4215.45     4076.47     76.65 o 
  -5   2  12     4015.57     3526.56     64.34 o 
  -4   2  12     2620.08     2764.81     49.13 o 
  -3   2  12     3264.13     3197.88     38.46 o 
  -2   2  12     3434.43     3335.28     34.85 o 
  -1   2  12    11158.91    10592.89     80.34 o 
   0   2  12     1731.72     1625.93     19.91 o 
   1   2  12     1045.95     1007.77     22.86 o 
   2   2  12        4.43       12.03      9.12 o 
   3   2  12      915.40      869.72     34.68 o 
   4   2  12     1269.27     1502.64     27.98 o 
   5   2  12     2541.16     2356.57     45.06 o 
   6   2  12      550.88      617.41     45.31 o 
   7   2  12      117.68      126.53     42.24 o 
   8   2  12       35.08       61.30     41.77 o 
   9   2  12     1160.33     1302.76    116.81 o 
 -10   3  12        5.24      -31.09     63.93 o 
  -9   3  12       30.27       -9.75     39.06 o 
  -8   3  12      654.88      794.67     47.90 o 
  -7   3  12        6.36      -30.82     29.16 o 
  -6   3  12     1519.14     1529.88     45.59 o 
  -5   3  12     2653.18     2419.66     49.55 o 
  -4   3  12        6.54       -3.52     15.29 o 
  -3   3  12       16.58       11.88     11.51 o 
  -2   3  12    27143.71    27810.12    177.21 o 
  -1   3  12      589.05      616.57     21.77 o 
   0   3  12      796.05      822.48     20.58 o 
   1   3  12      253.12      379.83     23.60 o 
   2   3  12    11938.44    12597.10     88.22 o 
   3   3  12     2247.84     2170.63     31.29 o 
   4   3  12     3773.38     3864.40     48.96 o 
   5   3  12     1660.69     1741.65     51.74 o 
   6   3  12     3165.94     3115.38     66.05 o 
   7   3  12       18.34       51.84     35.54 o 
   8   3  12     1519.44     1314.32     70.27 o 
   9   3  12       41.00       42.43     53.50 o 
  -9   4  12       85.76       75.27     44.37 o 
  -8   4  12        6.92      -21.65     44.81 o 
  -7   4  12      722.13      732.07     81.96 o 
  -6   4  12       93.57       89.54     29.82 o 
  -5   4  12     1046.98      855.13     42.61 o 
  -4   4  12     1526.93     1393.03     44.32 o 
  -3   4  12     1121.61     1101.13     32.12 o 
  -2   4  12      127.92      188.22     17.86 o 
  -1   4  12      398.31      306.16     17.95 o 
   0   4  12    11202.12    11611.65    100.23 o 
   1   4  12     3290.41     3210.59     42.21 o 
   2   4  12      529.24      524.96     20.20 o 
   3   4  12       20.53       28.33     13.46 o 
   4   4  12     5365.06     5196.18     50.54 o 
   5   4  12      394.30      399.17     32.08 o 
   6   4  12      435.18      419.25     36.35 o 
   7   4  12       31.21       89.01     39.76 o 
   8   4  12      493.72      595.70     56.81 o 
   9   4  12        8.13       36.29     56.73 o 
  -9   5  12      198.40      286.25     52.16 o 
  -8   5  12      241.07      272.72     51.80 o 
  -7   5  12      424.33      530.25     54.61 o 
  -6   5  12      665.57      658.38     52.55 o 
  -5   5  12      367.93      444.79     30.29 o 
  -4   5  12     2824.90     2725.40     43.94 o 
  -3   5  12     1294.94     1196.60     29.12 o 
  -2   5  12      769.07      750.05     20.65 o 
  -1   5  12        7.21       21.02     13.63 o 
   0   5  12       10.38       65.93     15.30 o 
   1   5  12     2164.08     2057.85     37.39 o 
   2   5  12    10758.05    11139.70     86.58 o 
   3   5  12     2475.24     2503.46     37.98 o 
   4   5  12      749.58      908.56     33.10 o 
   5   5  12     2893.88     2830.62     56.16 o 
   6   5  12      512.35      434.56     32.27 o 
   7   5  12     1943.28     2016.46     75.63 o 
   8   5  12      594.71      721.44     61.26 o 
  -9   6  12      158.43      230.50     54.79 o 
  -8   6  12     1113.49     1132.46     74.40 o 
  -7   6  12      298.43      328.04     54.53 o 
  -6   6  12      374.30      404.77     52.11 o 
  -5   6  12     3835.35     3578.15     93.97 o 
  -4   6  12       43.10       12.22     33.23 o 
  -3   6  12       94.57      105.41     29.38 o 
  -2   6  12     2722.75     2737.68     63.05 o 
  -1   6  12     8111.40     8006.14    102.79 o 
   0   6  12     3014.23     2999.76     58.84 o 
   1   6  12     8428.39     8191.55     86.76 o 
   2   6  12      148.10      160.90     19.60 o 
   3   6  12     8693.79     8532.34     73.37 o 
   4   6  12     1707.91     1592.90     42.07 o 
   5   6  12     4240.17     4299.17     64.75 o 
   6   6  12      456.73      531.47     36.08 o 
   7   6  12      247.29      232.26     36.82 o 
   8   6  12      374.54      353.51     45.03 o 
  -8   7  12     1118.00     1277.71     81.80 o 
  -7   7  12       67.06      102.96     49.14 o 
  -6   7  12      159.82      229.19     50.66 o 
  -5   7  12     5083.15     4965.61    154.65 o 
  -4   7  12     7350.67     7050.72    130.15 o 
  -3   7  12      941.42      876.20     48.04 o 
  -2   7  12     7673.91     7030.51    103.22 o 
  -1   7  12      670.33      680.68     38.99 o 
   0   7  12      391.88      393.84     32.90 o 
   1   7  12     3681.57     3669.34     67.57 o 
   2   7  12    15383.52    15332.80    213.06 o 
   3   7  12       85.29      107.94     21.08 o 
   4   7  12     2193.02     2205.98     49.12 o 
   5   7  12      717.08      677.63     37.86 o 
   6   7  12     5505.32     5459.21     86.98 o 
   7   7  12     1023.01     1098.67     50.24 o 
  -7   8  12      474.50      450.48     63.16 o 
  -6   8  12     2832.78     2832.71     99.14 o 
  -5   8  12     2576.92     2451.57     88.28 o 
  -4   8  12       16.04       77.22     41.75 o 
  -3   8  12       59.43       46.49     40.17 o 
  -2   8  12     3722.03     3385.82     76.63 o 
  -1   8  12     3692.32     3606.43     75.53 o 
   0   8  12      725.90      874.41     44.43 o 
   1   8  12     2152.49     2115.18     52.33 o 
   2   8  12       67.99       67.09     25.44 o 
   3   8  12     2712.84     2814.05     55.54 o 
   4   8  12     1118.53     1067.93     45.71 o 
   5   8  12     5050.94     5049.39     83.40 o 
   6   8  12     1019.59     1087.99     58.17 o 
  -6   9  12        0.81       -8.51     51.29 o 
  -5   9  12       25.36       91.42     49.09 o 
  -4   9  12      292.24      357.17     54.92 o 
  -3   9  12     1659.27     1730.19     75.60 o 
  -2   9  12      137.81      110.09     36.39 o 
  -1   9  12      539.44      673.56     42.48 o 
   0   9  12        7.91       82.69     66.87 o 
   1   9  12     1779.46     1732.40     53.35 o 
   2   9  12     1347.11     1283.64     56.69 o 
   3   9  12     2396.91     2263.72     57.81 o 
   4   9  12        5.52        8.26     40.41 o 
   5   9  12       87.91      142.37     46.88 o 
  -4  10  12      684.13      928.13    130.14 o 
  -3  10  12      173.34      306.90     46.72 o 
  -2  10  12       52.98       53.47     44.30 o 
  -1  10  12      402.21      391.07     41.61 o 
   0  10  12      884.47      905.20     48.30 o 
   1  10  12      800.00      770.26     53.22 o 
   2  10  12      422.18      409.21     41.78 o 
   3  10  12        0.64       50.43     53.88 o 
   4  10  12      528.36      645.11     71.45 o 
  -2  11  12      639.92      729.88     59.57 o 
  -1  11  12        7.48      104.91     53.77 o 
   0  11  12        2.84       21.70     43.05 o 
   1  11  12       90.24      -30.08     67.34 o 
 -10   1  13      152.83      188.59     58.17 o 
  -9   1  13      171.75      159.53     37.78 o 
  -8   1  13      995.82      962.55     37.42 o 
  -7   1  13     1897.82     1909.07     44.57 o 
  -6   1  13      104.17       96.25     23.16 o 
  -5   1  13     2447.42     2507.91     65.42 o 
  -4   1  13     1160.46     1016.79     38.03 o 
  -3   1  13      136.35      192.54     16.89 o 
  -2   1  13      124.44      144.40     15.26 o 
  -1   1  13    21455.52    20948.09    168.91 o 
   0   1  13       30.91       57.43      7.90 o 
   1   1  13      432.57      607.49     22.67 o 
   2   1  13       87.91      168.31     13.65 o 
   3   1  13    19121.20    19578.29    147.13 o 
   4   1  13      508.48      591.10     28.75 o 
   5   1  13     4296.43     4523.40     66.84 o 
   6   1  13      179.15      212.99     28.26 o 
   7   1  13     1448.19     1427.45     89.08 o 
   8   1  13       37.09        4.85     34.09 o 
   9   1  13     1790.62     1725.32    261.36 o 
 -10   2  13      539.45      879.85    148.69 o 
  -9   2  13      587.94      674.23     47.69 o 
  -8   2  13     1776.62     2023.87     52.20 o 
  -7   2  13      107.81      112.44     26.84 o 
  -6   2  13      460.75      508.84     35.64 o 
  -5   2  13     9681.20     8903.30    100.39 o 
  -4   2  13    26107.22    24960.47    200.73 o 
  -3   2  13     4812.96     5296.69     51.28 o 
  -2   2  13     2600.20     2367.68     29.86 o 
  -1   2  13      974.01      949.55     22.96 o 
   0   2  13    16523.62    16170.65    107.59 o 
   1   2  13     3804.98     4310.55     42.68 o 
   2   2  13    36121.21    37030.62    191.86 o 
   3   2  13        9.61        5.03     10.51 o 
   4   2  13     3940.92     4003.66     47.43 o 
   5   2  13     1760.82     1676.56     40.00 o 
   6   2  13     9789.33     9644.28    117.42 o 
   7   2  13     1885.74     1945.63     71.06 o 
   8   2  13     1228.44     1263.64     67.55 o 
   9   2  13        4.53       48.36     45.29 o 
 -10   3  13       52.56       52.58    138.46 o 
  -9   3  13       22.95        6.44     35.90 o 
  -8   3  13     2719.61     2786.55     80.81 o 
  -7   3  13     2019.69     2053.91     64.08 o 
  -6   3  13     3351.92     3312.91     61.86 o 
  -5   3  13     4130.78     3951.31     69.09 o 
  -4   3  13     1251.11     1231.12     31.76 o 
  -3   3  13     8600.51     8647.63     77.99 o 
  -2   3  13     9089.13     8546.51     71.52 o 
  -1   3  13     9394.51     8344.02     76.57 o 
   0   3  13     1900.87     1839.86     34.36 o 
   1   3  13      202.92      222.59     14.86 o 
   2   3  13     1710.43     1653.27     27.98 o 
   3   3  13    14513.95    14951.05    102.56 o 
   4   3  13     3172.23     3216.31     45.28 o 
   5   3  13     9725.22     9859.13    117.10 o 
   6   3  13     5376.51     5642.96    132.77 o 
   7   3  13     2784.10     2818.26     83.15 o 
   8   3  13     3719.65     3627.02    138.43 o 
   9   3  13     3654.96     3685.53    109.97 o 
  -9   4  13      375.37      581.28     56.31 o 
  -8   4  13       96.78      115.62     40.66 o 
  -7   4  13      457.27      520.37     68.26 o 
  -6   4  13     3617.47     3222.83     72.52 o 
  -5   4  13     3457.75     3234.19     67.65 o 
  -4   4  13     4914.63     4633.51     66.98 o 
  -3   4  13     9691.40     9244.79     93.88 o 
  -2   4  13       54.66       47.51     16.24 o 
  -1   4  13      521.30      433.32     20.90 o 
   0   4  13     3477.80     3464.88     44.55 o 
   1   4  13    18115.04    18368.49    134.30 o 
   2   4  13     3211.08     3452.20     41.59 o 
   3   4  13     1507.54     1485.65     29.53 o 
   4   4  13     1358.08     1445.58     35.04 o 
   5   4  13     6438.71     6327.70     93.14 o 
   6   4  13     3691.39     3740.30     75.12 o 
   7   4  13     6923.92     6502.53    123.41 o 
   8   4  13      472.21      688.33     71.16 o 
   9   4  13        1.26      -28.87     77.14 o 
  -9   5  13      631.39      650.84     61.07 o 
  -8   5  13     1087.27     1144.95     71.97 o 
  -7   5  13      434.59      475.20     53.25 o 
  -6   5  13     4437.16     4297.99    103.19 o 
  -5   5  13       83.00       66.69     35.57 o 
  -4   5  13      260.75      259.15     36.98 o 
  -3   5  13     1241.57     1181.88     74.83 o 
  -2   5  13    11481.92    11062.87    125.25 o 
  -1   5  13       62.16       78.37     22.11 o 
   0   5  13    13310.99    13798.44    119.19 o 
   1   5  13       46.96       67.46     15.99 o 
   2   5  13     8023.00     8209.22     71.76 o 
   3   5  13     3043.56     3204.42     43.55 o 
   4   5  13    16605.25    16384.67    134.90 o 
   5   5  13        4.21        2.79     21.71 o 
   6   5  13      155.55      192.35     28.39 o 
   7   5  13       18.81       58.75     44.21 o 
   8   5  13     3614.90     3635.88    160.55 o 
  -8   6  13       83.62      102.82     51.37 o 
  -7   6  13        9.23       13.90     42.74 o 
  -6   6  13      555.35      577.63     67.84 o 
  -5   6  13       29.11       51.06     37.43 o 
  -4   6  13      572.38      493.01     46.38 o 
  -3   6  13     1401.33     1372.45     53.27 o 
  -2   6  13      566.17      635.79     38.32 o 
  -1   6  13      134.23      145.62     26.29 o 
   0   6  13      169.49      184.76     25.74 o 
   1   6  13     2735.58     2781.27     49.33 o 
   2   6  13      304.40      290.95     22.24 o 
   3   6  13      352.00      434.06     22.64 o 
   4   6  13      320.85      406.00     27.61 o 
   5   6  13      803.10      901.77     50.51 o 
   6   6  13      124.70       99.85     35.95 o 
   7   6  13      189.33      301.73     39.27 o 
   8   6  13      575.51      590.17     48.98 o 
  -8   7  13       39.61       54.68     55.90 o 
  -7   7  13       86.85       56.26     49.22 o 
  -6   7  13       27.50       37.31     45.52 o 
  -5   7  13      294.97      275.52     49.72 o 
  -4   7  13        8.67       14.91     35.95 o 
  -3   7  13        0.27        3.16     29.93 o 
  -2   7  13      144.26      195.14     33.73 o 
  -1   7  13       31.06       39.24     26.28 o 
   0   7  13      261.26      283.57     31.55 o 
   1   7  13      225.95      295.73     31.21 o 
   2   7  13      189.18      225.97     29.48 o 
   3   7  13      970.94      900.11     31.00 o 
   4   7  13      274.09      274.14     28.00 o 
   5   7  13      361.56      334.47     32.54 o 
   6   7  13      479.80      485.85     41.81 o 
   7   7  13      308.67      388.57     42.06 o 
  -7   8  13      231.53      351.88     63.65 o 
  -6   8  13      228.15      329.85     56.80 o 
  -5   8  13     1018.52     1057.93     72.19 o 
  -4   8  13      322.35      316.13     54.78 o 
  -3   8  13     1796.53     1741.15     72.97 o 
  -2   8  13      162.38      170.06     35.24 o 
  -1   8  13       66.97       66.87     32.57 o 
   0   8  13      679.62      720.43     41.17 o 
   1   8  13     4538.32     4343.04     74.52 o 
   2   8  13      250.80      257.61     29.58 o 
   3   8  13      345.39      401.43     31.14 o 
   4   8  13      633.29      617.39     38.77 o 
   5   8  13     1713.43     1755.96     55.54 o 
   6   8  13       90.73       99.88     44.70 o 
  -6   9  13     1824.98     1944.40     90.81 o 
  -5   9  13       28.54       32.15     49.17 o 
  -4   9  13        4.45      -59.77     44.74 o 
  -3   9  13      853.11      812.05     63.75 o 
  -2   9  13     5379.84     5264.26    100.91 o 
  -1   9  13        4.96       20.31     33.32 o 
   0   9  13     1824.78     1720.55     56.56 o 
   1   9  13      360.65      327.74     45.51 o 
   2   9  13     3511.45     3422.98     93.26 o 
   3   9  13      532.78      681.34     46.16 o 
   4   9  13     4573.49     4715.70     84.86 o 
   5   9  13      241.34      241.52     49.81 o 
  -4  10  13      964.33     1031.67    126.20 o 
  -3  10  13     1909.50     1963.80     87.80 o 
  -2  10  13      349.74      419.93     49.22 o 
  -1  10  13      360.05      282.99     54.53 o 
   0  10  13     2377.64     2410.59     66.39 o 
   1  10  13     3645.88     3486.16    144.85 o 
   2  10  13     1530.00     1444.29     55.75 o 
   3  10  13       42.00       28.48     53.67 o 
  -1  11  13     2148.45     2211.05    117.65 o 
   0  11  13       64.37       15.75     54.38 o 
 -10   0  14      276.88      397.19     77.46 o 
  -9   0  14      937.18     1135.78     76.19 o 
  -8   0  14     3531.70     3961.03     97.30 o 
  -7   0  14       31.47      116.35     31.38 o 
  -6   0  14      624.49      681.40     39.73 o 
  -5   0  14        5.29      -19.94     32.78 o 
  -4   0  14     3823.77     3837.61     76.40 o 
  -3   0  14     1805.26     1497.39     73.61 o 
  -2   0  14    35372.11    33540.99    307.49 o 
  -1   0  14     7615.89     7017.65    104.19 o 
   0   0  14     2562.95     2576.29     37.19 o 
   1   0  14    19217.87    20803.62    636.14 o 
   2   0  14    16571.00    16066.60    160.11 o 
   3   0  14      101.02       47.44     20.89 o 
   4   0  14     1827.05     2028.55     63.69 o 
   5   0  14     2328.46     2430.83     73.92 o 
   6   0  14     5977.31     6149.82    126.91 o 
   7   0  14     1303.22     1306.06     72.36 o 
   8   0  14     2888.71     2564.61    122.90 o 
   9   0  14     2885.95     2977.20    114.36 o 
 -10   1  14      148.64      316.22     89.21 o 
  -9   1  14     1193.93     1470.79     45.56 o 
  -8   1  14        3.93       71.55     27.74 o 
  -7   1  14        1.39        0.78     21.04 o 
  -6   1  14     1486.72     1569.85     44.40 o 
  -5   1  14    10286.84    10207.24    110.89 o 
  -4   1  14     1764.01     1466.09     39.81 o 
  -3   1  14     2818.55     2756.66     40.95 o 
  -2   1  14      169.79      212.05     17.19 o 
  -1   1  14    23640.63    23951.15    219.37 o 
   0   1  14     3171.77     3161.12     30.81 o 
   1   1  14    16669.01    17155.40    101.12 o 
   2   1  14     5496.48     5951.46     60.49 o 
   3   1  14     5225.65     5473.62     61.93 o 
   4   1  14      615.37      641.64     30.83 o 
   5   1  14    13365.58    13449.79    135.59 o 
   6   1  14     2166.21     2280.18     60.27 o 
   7   1  14      403.66      432.40     36.15 o 
   8   1  14      120.52      188.78     49.38 o 
   9   1  14     1424.80     1438.60     65.02 o 
 -10   2  14       47.41      117.62     58.08 o 
  -9   2  14      347.17      384.08     43.29 o 
  -8   2  14      489.39      600.04     44.03 o 
  -7   2  14     1469.11     1548.07     47.55 o 
  -6   2  14       21.62       37.23     24.79 o 
  -5   2  14        1.71       -7.25     20.69 o 
  -4   2  14       30.81       76.76     19.36 o 
  -3   2  14      411.37      295.03     16.29 o 
  -2   2  14     3879.87     3586.98     38.73 o 
  -1   2  14     2295.87     2174.80     32.84 o 
   0   2  14       14.29       41.87     10.62 o 
   1   2  14     4832.13     4797.25     47.16 o 
   2   2  14      861.84      924.35     21.97 o 
   3   2  14     4537.55     4656.42     53.05 o 
   4   2  14      334.59      379.33     20.65 o 
   5   2  14      213.09      283.83     23.86 o 
   6   2  14      323.00      347.40     38.27 o 
   7   2  14     1020.67     1007.38     49.12 o 
   8   2  14      856.28      915.76     61.08 o 
   9   2  14     1022.23     1081.22     82.80 o 
 -10   3  14       37.87      101.67     48.39 o 
  -9   3  14      113.90      111.67     45.45 o 
  -8   3  14      312.97      427.91     47.30 o 
  -7   3  14        8.55       19.29     31.77 o 
  -6   3  14     3815.76     3583.15     76.45 o 
  -5   3  14       33.88       24.37     20.82 o 
  -4   3  14     2856.85     2584.28     43.75 o 
  -3   3  14      116.63      123.42     12.96 o 
  -2   3  14     2915.70     3102.16     39.86 o 
  -1   3  14       48.82       40.51     11.94 o 
   0   3  14     7255.94     7050.48     70.49 o 
   1   3  14     1224.52     1479.37     30.36 o 
   2   3  14        0.19        6.60     12.78 o 
   3   3  14     1697.34     1719.85     29.98 o 
   4   3  14     4602.34     4517.32     56.35 o 
   5   3  14      479.63      559.20     33.27 o 
   6   3  14      391.73      275.45     55.75 o 
   7   3  14      131.81      173.40     42.03 o 
   8   3  14      711.40      843.13     85.39 o 
   9   3  14       81.59      -44.37     76.99 o 
  -9   4  14       96.59       85.26     45.65 o 
  -8   4  14      406.60      475.78     56.16 o 
  -7   4  14      202.56      207.69     45.79 o 
  -6   4  14      731.66      722.37     54.44 o 
  -5   4  14     1740.78     1533.22     66.48 o 
  -4   4  14      452.99      478.90     29.20 o 
  -3   4  14      636.51      552.77     23.42 o 
  -2   4  14     3474.11     3570.29     47.45 o 
  -1   4  14      770.72      713.08     25.75 o 
   0   4  14     2375.05     2342.88     59.03 o 
   1   4  14     1132.78     1118.75     28.44 o 
   2   4  14     4370.76     4358.94     47.96 o 
   3   4  14       18.36       43.96     14.20 o 
   4   4  14       34.09        7.64     17.56 o 
   5   4  14     1008.52     1024.25     41.35 o 
   6   4  14      956.07      956.75     47.06 o 
   7   4  14      138.62      263.63     63.09 o 
   8   4  14      333.04      256.63     87.01 o 
  -9   5  14       39.79       77.55     47.67 o 
  -8   5  14       20.45       -3.49     44.92 o 
  -7   5  14      215.06      208.36     49.48 o 
  -6   5  14     1168.61     1149.62     66.49 o 
  -5   5  14     1404.56     1362.62     65.37 o 
  -4   5  14      129.26      162.45     30.68 o 
  -3   5  14       99.84      129.28     61.49 o 
  -2   5  14       17.37        9.94     23.55 o 
  -1   5  14     1536.11     1448.79     39.58 o 
   0   5  14     2844.23     2802.02     43.18 o 
   1   5  14    13250.91    13579.12    118.68 o 
   2   5  14        3.83       23.01     15.28 o 
   3   5  14     4106.82     4177.49     50.56 o 
   4   5  14      612.03      635.12     31.04 o 
   5   5  14     2222.79     2221.61     47.86 o 
   6   5  14     2050.40     2109.92     56.59 o 
   7   5  14       37.03       64.08     33.69 o 
   8   5  14        3.15        0.57     41.36 o 
  -8   6  14      425.12      511.82     64.35 o 
  -7   6  14     2263.46     2311.64     88.81 o 
  -6   6  14     1549.90     1421.83     71.83 o 
  -5   6  14      189.05      252.66     46.34 o 
  -4   6  14     2300.98     2217.83     76.57 o 
  -3   6  14     8529.28     8348.10    116.24 o 
  -2   6  14      174.10      127.83     28.53 o 
  -1   6  14     2479.41     2357.08     57.69 o 
   0   6  14      184.57      278.05     28.17 o 
   1   6  14     4311.97     4182.69     74.21 o 
   2   6  14     3480.37     3617.73     48.37 o 
   3   6  14    15819.84    15370.62    115.47 o 
   4   6  14     2551.33     2569.28     50.97 o 
   5   6  14       23.02       18.35     25.55 o 
   6   6  14       44.07       53.67     32.95 o 
   7   6  14     4352.06     4105.76    103.80 o 
   8   6  14     1505.16     1842.97     99.16 o 
  -8   7  14       65.62       63.15     54.28 o 
  -7   7  14      558.87      585.57     65.67 o 
  -6   7  14     3240.39     3180.81     99.51 o 
  -5   7  14      499.32      527.68     54.77 o 
  -4   7  14     2459.57     2459.02     83.94 o 
  -3   7  14      320.93      356.99     39.36 o 
  -2   7  14     2102.06     2233.49     63.51 o 
  -1   7  14     1083.11      954.10     45.50 o 
   0   7  14    15174.41    14069.33    150.83 o 
   1   7  14     2035.14     1999.43     54.74 o 
   2   7  14      224.05      218.17     32.33 o 
   3   7  14      157.96      188.85     23.22 o 
   4   7  14     5964.50     6087.82     80.02 o 
   5   7  14     1009.15     1053.53     46.02 o 
   6   7  14     4053.60     4101.17     99.81 o 
   7   7  14     2493.03     2515.83    144.57 o 
  -7   8  14     1922.82     1742.08     87.65 o 
  -6   8  14        8.06      -70.69     47.13 o 
  -5   8  14        8.72       72.76     47.12 o 
  -4   8  14     1674.57     1649.43     77.74 o 
  -3   8  14     6770.24     6487.86    110.38 o 
  -2   8  14      144.55      125.76     34.92 o 
  -1   8  14     2427.06     2298.80     66.04 o 
   0   8  14      434.09      400.95     37.13 o 
   1   8  14     2974.49     2993.50     68.48 o 
   2   8  14     2266.46     2260.85     55.37 o 
   3   8  14     7209.25     7262.01     89.64 o 
   4   8  14     2253.10     2233.54     59.43 o 
   5   8  14      141.12      130.74     33.89 o 
   6   8  14       21.90       27.16     37.02 o 
  -6   9  14      188.71      196.68     58.43 o 
  -5   9  14     1253.41     1234.32     77.80 o 
  -4   9  14      111.70      158.36     50.02 o 
  -3   9  14       49.67       53.51     43.16 o 
  -2   9  14       40.75       74.19     37.14 o 
  -1   9  14     1328.67     1323.00     59.08 o 
   0   9  14     1353.37     1311.80     53.90 o 
   1   9  14     1602.08     1545.43     52.82 o 
   2   9  14      157.33      131.36     31.89 o 
   3   9  14       39.95       77.62     33.38 o 
   4   9  14      510.40      594.37     43.60 o 
   5   9  14     1887.92     1949.99     83.04 o 
  -4  10  14      304.74      364.98     61.69 o 
  -3  10  14      103.40      153.54     52.11 o 
  -2  10  14      575.11      616.64     54.20 o 
  -1  10  14      119.56      201.27     39.13 o 
   0  10  14      134.14      193.74     48.78 o 
   1  10  14      338.57      414.83     48.68 o 
   2  10  14     1044.69     1062.06     50.50 o 
   3  10  14       18.04      -29.21     51.29 o 
 -10   1  15       61.81       99.91     55.75 o 
  -9   1  15     1027.69     1213.24     43.74 o 
  -8   1  15       27.76       50.92     25.15 o 
  -7   1  15      537.69      613.88     32.16 o 
  -6   1  15      265.61      275.43     27.16 o 
  -5   1  15     4928.99     4725.96     71.39 o 
  -4   1  15       79.11       52.48     17.60 o 
  -3   1  15     9193.47     8862.52     87.85 o 
  -2   1  15        1.44       18.60     13.08 o 
  -1   1  15       60.81      132.43     26.16 o 
   0   1  15     2502.80     2598.70     30.61 o 
   1   1  15    26905.83    28039.70    161.06 o 
   2   1  15      540.00      597.12     22.89 o 
   3   1  15      224.43      238.52     19.00 o 
   4   1  15     2517.65     2577.42     51.04 o 
   5   1  15     7973.42     7874.27     97.58 o 
   6   1  15       98.60      114.32     28.25 o 
   7   1  15     1176.83     1062.79     50.45 o 
   8   1  15     1579.05     1793.99     63.00 o 
   9   1  15      248.85      406.45     65.12 o 
 -10   2  15      575.46      714.99     79.22 o 
  -9   2  15      160.58      167.18     34.67 o 
  -8   2  15      414.99      453.09     41.55 o 
  -7   2  15      116.89      129.95     27.62 o 
  -6   2  15     8863.28     8742.55    105.76 o 
  -5   2  15      519.05      623.13     33.92 o 
  -4   2  15      660.02      693.87     29.37 o 
  -3   2  15      152.30      184.77     15.75 o 
  -2   2  15    16718.59    16124.45    108.89 o 
  -1   2  15     1020.09      959.87     24.76 o 
   0   2  15    12573.59    12136.04     79.79 o 
   1   2  15     4113.41     4018.91     37.65 o 
   2   2  15     4047.06     3720.63     37.88 o 
   3   2  15      108.13      135.09     14.93 o 
   4   2  15    17612.94    17863.50    162.80 o 
   5   2  15     3958.54     3907.17    115.06 o 
   6   2  15      572.52      554.76     37.66 o 
   7   2  15     1095.31     1036.09    104.73 o 
   8   2  15     5109.16     4644.59    164.14 o 
   9   2  15     2817.18     3055.60    101.29 o 
  -9   3  15     1464.24     1756.20     75.19 o 
  -8   3  15     1031.10     1133.59     60.80 o 
  -7   3  15     2503.44     2474.21     70.25 o 
  -6   3  15       29.90       20.72     28.78 o 
  -5   3  15     9118.83     8498.95     97.45 o 
  -4   3  15     8022.83     7823.53     79.94 o 
  -3   3  15    10506.66    10092.20     78.10 o 
  -2   3  15      182.77       55.44     13.66 o 
  -1   3  15      260.91      297.88     17.31 o 
   0   3  15     1449.68     1385.51     27.27 o 
   1   3  15    24385.20    24583.17    170.05 o 
   2   3  15    11763.35    11759.39     87.45 o 
   3   3  15     1622.88     1734.09     31.27 o 
   4   3  15     4042.34     4246.47     83.80 o 
   5   3  15     1868.03     1885.59     51.76 o 
   6   3  15     5716.53     5409.67    146.23 o 
   7   3  15     5513.66     5330.40    111.22 o 
   8   3  15     3524.20     3564.20    122.29 o 
   9   3  15       27.75      127.64     51.87 o 
  -9   4  15       52.27        5.91     45.85 o 
  -8   4  15        2.76       30.47     46.44 o 
  -7   4  15     4651.26     4553.65    110.71 o 
  -6   4  15      878.33      933.65     60.82 o 
  -5   4  15     1605.38     1616.09     89.98 o 
  -4   4  15      223.16      190.46     31.42 o 
  -3   4  15     2143.15     2156.10     62.92 o 
  -2   4  15     3177.55     3115.24     46.03 o 
  -1   4  15    20000.44    19379.01    148.55 o 
   0   4  15     7519.66     7043.48     88.68 o 
   1   4  15     2202.22     2340.05     41.79 o 
   2   4  15       43.32       35.23     14.48 o 
   3   4  15    10559.21    10516.59     84.21 o 
   4   4  15     2041.29     2075.62     47.33 o 
   5   4  15     4946.43     5121.71     74.38 o 
   6   4  15     3314.94     3379.06     79.32 o 
   7   4  15      930.22     1078.43    157.55 o 
   8   4  15      362.34      390.42     52.26 o 
  -9   5  15      247.07      319.12     57.42 o 
  -8   5  15     1175.00     1324.63     78.66 o 
  -7   5  15      188.01      132.49     49.08 o 
  -6   5  15      362.55      334.95     48.92 o 
  -5   5  15      109.46      111.38     39.51 o 
  -4   5  15     6741.71     6269.49    100.56 o 
  -3   5  15      125.49      105.87     28.79 o 
  -2   5  15     2016.35     1923.38     54.03 o 
  -1   5  15      830.59      835.12     28.00 o 
   0   5  15     8110.60     8196.61    107.35 o 
   1   5  15      636.01      736.56     29.55 o 
   2   5  15    16760.22    17191.14    121.24 o 
   3   5  15      725.16      783.80     27.71 o 
   4   5  15     1875.76     1946.14     44.41 o 
   5   5  15      280.21      239.19     23.44 o 
   6   5  15     3867.52     3842.75     70.85 o 
   7   5  15     1859.37     1877.77     62.73 o 
   8   5  15      344.72      377.99     53.77 o 
  -8   6  15       12.98       -2.43     47.97 o 
  -7   6  15       53.91       92.64     50.90 o 
  -6   6  15       15.11       11.87     42.80 o 
  -5   6  15     2580.27     2532.85     86.48 o 
  -4   6  15        7.80      -15.91     33.68 o 
  -3   6  15      362.20      400.12     39.38 o 
  -2   6  15      624.13      638.77     39.72 o 
  -1   6  15     4501.77     4363.46     76.93 o 
   0   6  15      107.93       72.98     41.21 o 
   1   6  15     1318.02     1305.79     45.03 o 
   2   6  15     2034.67     2054.06     43.38 o 
   3   6  15      852.26      869.82     31.11 o 
   4   6  15       42.53       91.48     22.96 o 
   5   6  15       19.65       55.91     27.11 o 
   6   6  15     1777.62     1784.70     54.62 o 
   7   6  15      208.95      230.93     37.76 o 
  -7   7  15        4.90       50.70     51.27 o 
  -6   7  15       91.55      120.95     47.09 o 
  -5   7  15       42.08       35.27     42.62 o 
  -4   7  15       21.88       10.10     48.13 o 
  -3   7  15       23.86       14.81     31.94 o 
  -2   7  15       89.34      258.64     47.55 o 
  -1   7  15       49.27       58.96     28.93 o 
   0   7  15      254.35      299.46     33.60 o 
   1   7  15        0.21       -4.81     25.42 o 
   2   7  15      877.17      939.66     46.92 o 
   3   7  15       10.62       23.95     20.26 o 
   4   7  15      296.66      305.76     31.94 o 
   5   7  15      135.03      114.90     29.52 o 
   6   7  15      553.60      494.81     39.29 o 
   7   7  15       39.64       73.03     38.64 o 
  -7   8  15     1039.02     1089.14     78.65 o 
  -6   8  15      202.69      241.05     55.88 o 
  -5   8  15      630.22      779.75     64.61 o 
  -4   8  15       11.15      -30.04     42.70 o 
  -3   8  15      548.01      579.63     47.32 o 
  -2   8  15       77.29       47.41     34.64 o 
  -1   8  15     6368.88     6181.98    101.19 o 
   0   8  15      622.64      569.27     41.46 o 
   1   8  15       46.66       38.48     30.37 o 
   2   8  15      114.08      157.97     26.09 o 
   3   8  15     2100.74     2193.94     58.78 o 
   4   8  15      187.18      260.08     34.51 o 
   5   8  15     1831.52     1689.53     57.58 o 
   6   8  15      601.81      764.17     51.52 o 
  -5   9  15      134.64       76.55     53.98 o 
  -4   9  15     3093.82     3042.58    101.97 o 
  -3   9  15      443.90      404.93     54.65 o 
  -2   9  15     1146.50     1150.67     59.59 o 
  -1   9  15      122.63      186.57     38.77 o 
   0   9  15     3121.71     3153.57     77.83 o 
   1   9  15      226.01      228.51     35.71 o 
   2   9  15     1304.75     1411.25     48.00 o 
   3   9  15     1823.42     2060.54     65.91 o 
   4   9  15      115.27      145.28     36.00 o 
   5   9  15       20.54       -0.74     45.91 o 
  -4  10  15        7.86       89.16     52.57 o 
  -3  10  15      745.78      778.22     68.97 o 
  -2  10  15     1081.06     1069.97     61.55 o 
  -1  10  15     3899.26     3840.70     84.53 o 
   0  10  15     1725.48     1847.98     71.67 o 
   1  10  15       50.96       16.90     32.64 o 
   2  10  15        5.96        5.61     33.06 o 
   3  10  15     2014.54     1949.44    102.57 o 
 -10   0  16      472.93      933.53    151.88 o 
  -9   0  16        0.53       51.59     43.05 o 
  -8   0  16      925.79     1135.70     65.30 o 
  -7   0  16      187.77      282.16     41.49 o 
  -6   0  16     5901.98     5667.89     93.15 o 
  -5   0  16      121.10      168.87     41.87 o 
  -4   0  16     6157.99     6113.18     99.83 o 
  -3   0  16     4137.50     3718.13     71.27 o 
  -2   0  16       31.98       78.19     24.25 o 
  -1   0  16     1140.29     1083.76     43.05 o 
   0   0  16    20179.79    19863.10    159.17 o 
   1   0  16     5994.46     5450.13     63.35 o 
   2   0  16     3394.11     3327.67     59.60 o 
   3   0  16     4565.79     4630.47     88.60 o 
   4   0  16     7962.12     7673.51    127.01 o 
   5   0  16     5385.49     5382.05    122.36 o 
   6   0  16     5363.21     5726.62    220.57 o 
   7   0  16     3145.73     3520.44    105.38 o 
   8   0  16       47.39       67.19     47.82 o 
   9   0  16       61.43       99.47     63.33 o 
 -10   1  16        8.64       16.77     51.94 o 
  -9   1  16      406.13      417.91     37.55 o 
  -8   1  16     1293.84     1331.22     44.64 o 
  -7   1  16     2508.59     2583.16     57.11 o 
  -6   1  16      361.57      492.48     39.95 o 
  -5   1  16       96.30      197.25     29.71 o 
  -4   1  16       74.15       77.88     16.87 o 
  -3   1  16     3816.91     3493.39     52.54 o 
  -2   1  16     5423.16     5140.48     71.32 o 
  -1   1  16    12058.77    11533.94    101.37 o 
   0   1  16     1997.72     1829.69     26.40 o 
   1   1  16     5522.36     5814.96     52.86 o 
   2   1  16     1607.88     1905.22     31.77 o 
   3   1  16     7960.36     8425.34     82.93 o 
   4   1  16     9264.96     9632.25    103.81 o 
   5   1  16       17.89       51.83     23.00 o 
   6   1  16     1621.15     1607.61     51.38 o 
   7   1  16     1322.57     1259.14     52.10 o 
   8   1  16     3750.17     3992.53    102.31 o 
   9   1  16     2545.93     2434.60     78.55 o 
 -10   2  16      168.91      261.27     49.65 o 
  -9   2  16      321.03      464.29     40.31 o 
  -8   2  16       45.08       49.00     34.95 o 
  -7   2  16        1.74      -34.53     24.06 o 
  -6   2  16       30.41       55.62     25.44 o 
  -5   2  16     1357.66     1198.17     41.93 o 
  -4   2  16     6181.91     5962.96     69.93 o 
  -3   2  16     4420.81     4437.25     60.22 o 
  -2   2  16       66.42       68.27     14.73 o 
  -1   2  16     1822.68     1676.88     27.85 o 
   0   2  16     1998.56     2147.39     33.03 o 
   1   2  16     3631.41     3620.21     36.51 o 
   2   2  16     1837.28     1782.53     27.43 o 
   3   2  16      126.60      142.36     16.14 o 
   4   2  16       92.70      134.09     17.70 o 
   5   2  16      755.10      844.65     41.21 o 
   6   2  16     4104.82     4327.32     77.79 o 
   7   2  16     2059.59     2111.16     64.53 o 
   8   2  16      778.62      840.19     60.86 o 
   9   2  16       13.28        4.00     54.39 o 
  -9   3  16       44.61      133.03     48.34 o 
  -8   3  16      517.65      542.38     53.51 o 
  -7   3  16       24.76       24.68     40.24 o 
  -6   3  16        5.16        5.40     38.02 o 
  -5   3  16      530.15      497.24     30.57 o 
  -4   3  16      602.80      567.37     27.04 o 
  -3   3  16      222.85      202.88     13.97 o 
  -2   3  16     2535.99     2389.23     37.80 o 
  -1   3  16       11.95        8.50     13.08 o 
   0   3  16      130.49      195.41     18.36 o 
   1   3  16     1772.83     1777.33     37.20 o 
   2   3  16     6653.83     6961.36     63.02 o 
   3   3  16       16.92       49.82     14.27 o 
   4   3  16      332.63      430.52     31.91 o 
   5   3  16       60.31      105.43     25.70 o 
   6   3  16     3587.55     3503.79     85.59 o 
   7   3  16      125.21      226.50     96.06 o 
   8   3  16       81.64      134.78     43.01 o 
  -9   4  16       41.38       33.28     45.81 o 
  -8   4  16      313.21      415.53     56.46 o 
  -7   4  16      116.19      170.94     46.06 o 
  -6   4  16     2396.61     2222.82     81.23 o 
  -5   4  16       96.29       87.12     37.27 o 
  -4   4  16     1283.45     1253.94     50.82 o 
  -3   4  16      263.57      297.23     32.23 o 
  -2   4  16      661.06      614.96     25.96 o 
  -1   4  16     1386.14     1398.27     33.84 o 
   0   4  16     6586.66     6389.73     85.83 o 
   1   4  16      482.50      515.82     23.31 o 
   2   4  16      516.93      546.37     22.96 o 
   3   4  16      217.34      252.69     20.75 o 
   4   4  16     1378.41     1414.85     42.32 o 
   5   4  16       57.47       73.12     26.68 o 
   6   4  16        2.88       58.24     32.85 o 
   7   4  16     1683.10     1752.53    111.26 o 
   8   4  16      296.50      310.20     74.06 o 
  -9   5  16       33.26       38.57     49.33 o 
  -8   5  16       34.82      121.05     50.58 o 
  -7   5  16      832.76      861.36     64.06 o 
  -6   5  16      127.24      203.22     46.59 o 
  -5   5  16      221.45      197.33     42.96 o 
  -4   5  16      358.99      352.23     38.38 o 
  -3   5  16     2286.15     2243.48     61.69 o 
  -2   5  16     1953.32     2070.19     56.83 o 
  -1   5  16     1967.40     1963.52     39.05 o 
   0   5  16     5090.67     4849.40     76.76 o 
   1   5  16     1796.71     1961.14     49.90 o 
   2   5  16      302.99      325.12     20.43 o 
   3   5  16        5.03        6.37     16.00 o 
   4   5  16     4142.44     4208.43     67.82 o 
   5   5  16     1453.99     1409.17     46.19 o 
   6   5  16       62.37      127.59     32.35 o 
   7   5  16      881.06      890.68     53.24 o 
   8   5  16     1067.91     1107.03     67.16 o 
  -8   6  16      129.95      146.97     57.64 o 
  -7   6  16       25.63       20.80     46.51 o 
  -6   6  16     1331.42     1213.88     72.74 o 
  -5   6  16     6116.45     6278.46    128.09 o 
  -4   6  16     2020.89     1907.21     65.33 o 
  -3   6  16      704.01      729.87     90.48 o 
  -2   6  16      799.68      720.90     44.77 o 
  -1   6  16     1481.40     1465.76     50.39 o 
   0   6  16     2263.20     2102.60     54.94 o 
   1   6  16     7072.76     6754.09     92.88 o 
   2   6  16     6418.91     6646.43     75.62 o 
   3   6  16      181.80      174.58     23.17 o 
   4   6  16       60.69       71.69     24.34 o 
   5   6  16     4793.01     4531.87     70.37 o 
   6   6  16     3882.34     3806.16     73.29 o 
   7   6  16     2137.97     2013.54     66.36 o 
  -7   7  16      734.87      835.32     73.57 o 
  -6   7  16     2839.23     2770.19     95.88 o 
  -5   7  16      559.07      585.80     59.47 o 
  -4   7  16     3373.33     3219.82     94.59 o 
  -3   7  16      281.46      261.61     60.81 o 
  -2   7  16     8946.55     8686.67    122.04 o 
  -1   7  16     2619.44     2489.42     64.16 o 
   0   7  16      185.24      193.98     34.57 o 
   1   7  16      460.97      488.40     41.01 o 
   2   7  16     7369.65     7147.83     93.81 o 
   3   7  16     3328.94     3386.24     66.49 o 
   4   7  16     3326.25     3207.24     66.67 o 
   5   7  16     4188.53     4110.89     76.84 o 
   6   7  16      395.18      344.25     41.82 o 
  -6   8  16      571.71      572.97     67.09 o 
  -5   8  16     2639.61     2726.82    108.41 o 
  -4   8  16      904.08      948.57     77.62 o 
  -3   8  16      466.13      554.17     48.26 o 
  -2   8  16      441.52      378.00     42.80 o 
  -1   8  16     1763.30     1921.15     64.15 o 
   0   8  16     1730.75     1666.76     59.28 o 
   1   8  16     3709.86     3453.11     74.72 o 
   2   8  16     4089.49     4291.88     75.70 o 
   3   8  16      251.43      244.54     38.14 o 
   4   8  16        3.18       24.76     31.35 o 
   5   8  16     1550.53     1517.08     55.53 o 
  -5   9  16        0.13      -51.00     47.07 o 
  -4   9  16      129.01      297.29     87.28 o 
  -3   9  16      612.94      833.43     97.53 o 
  -2   9  16      929.21      903.37     54.99 o 
  -1   9  16      866.43      916.71     53.85 o 
   0   9  16      247.07      342.83     41.42 o 
   1   9  16       25.74       31.91     30.84 o 
   2   9  16      125.95      122.53     29.65 o 
   3   9  16     3190.54     2868.16     75.71 o 
   4   9  16      935.43     1070.77     51.94 o 
  -3  10  16       22.17       80.08     50.91 o 
  -2  10  16      161.07      131.13     46.12 o 
  -1  10  16      415.49      502.46     48.69 o 
   0  10  16      350.54      471.94     46.27 o 
   1  10  16        0.47      -19.08     32.88 o 
   2  10  16        5.88       56.70     39.68 o 
 -10   1  17       51.12      113.57     65.48 o 
  -9   1  17       24.43      100.51     33.22 o 
  -8   1  17        1.28       21.09     26.25 o 
  -7   1  17      686.22      756.88     38.43 o 
  -6   1  17       19.82       10.94     25.37 o 
  -5   1  17      947.11      922.94     40.44 o 
  -4   1  17     1192.85     1208.92     32.57 o 
  -3   1  17     2492.61     2472.74     46.27 o 
  -2   1  17     2221.87     2187.38     46.10 o 
  -1   1  17     4574.38     4804.23     58.89 o 
   0   1  17    12584.11    12401.25     85.72 o 
   1   1  17      448.52      477.35     18.17 o 
   2   1  17     4756.90     4629.80     50.09 o 
   3   1  17     3553.75     3477.99     55.93 o 
   4   1  17     1523.23     1679.95     43.81 o 
   5   1  17     2094.55     2093.12     52.77 o 
   6   1  17     3922.36     3760.60     72.94 o 
   7   1  17      306.49      286.94     37.65 o 
   8   1  17       11.01       59.27     35.52 o 
   9   1  17      282.24      214.86     44.01 o 
  -9   2  17      260.82      394.08     42.73 o 
  -8   2  17     2849.98     3065.48     85.04 o 
  -7   2  17      552.81      703.61     48.57 o 
  -6   2  17       72.53       60.02     25.95 o 
  -5   2  17      485.14      470.28     31.28 o 
  -4   2  17    10798.65    10590.13     89.07 o 
  -3   2  17     2717.81     2585.60     38.11 o 
  -2   2  17     2400.96     2294.54     38.30 o 
  -1   2  17     5670.95     4971.46     44.36 o 
   0   2  17     9787.73    10128.85     68.30 o 
   1   2  17     2754.46     2784.07     32.35 o 
   2   2  17     5957.20     5955.72     51.34 o 
   3   2  17    16825.67    17120.90    113.65 o 
   4   2  17      802.52      760.41     33.22 o 
   5   2  17     1454.30     1325.37     45.66 o 
   6   2  17      658.91      675.00     81.61 o 
   7   2  17     8025.75     8001.24    139.73 o 
   8   2  17      265.22      329.94     86.88 o 
  -9   3  17      560.20      686.94     59.27 o 
  -8   3  17        0.84       19.53     39.38 o 
  -7   3  17     1611.58     1561.49     74.18 o 
  -6   3  17     6796.56     6325.47    124.12 o 
  -5   3  17     6524.45     6191.03    134.86 o 
  -4   3  17     1261.05     1294.07     41.05 o 
  -3   3  17      300.66      293.29     20.82 o 
  -2   3  17       79.87       85.94     16.24 o 
  -1   3  17    14016.06    13901.75    108.29 o 
   0   3  17    14996.62    14319.73    120.20 o 
   1   3  17     2540.13     2462.54     39.79 o 
   2   3  17     1679.33     1622.31     31.43 o 
   3   3  17     6082.69     6031.55     54.46 o 
   4   3  17     8166.52     8010.96     91.72 o 
   5   3  17     9334.22     8933.42    132.26 o 
   6   3  17     5605.16     5729.30    109.56 o 
   7   3  17      320.46      400.20     58.23 o 
   8   3  17      205.29       55.94    242.58 o 
  -9   4  17      394.56      499.35     59.32 o 
  -8   4  17     2045.56     2119.13     88.13 o 
  -7   4  17     2469.68     2608.95     89.94 o 
  -6   4  17      162.26      336.49     48.74 o 
  -5   4  17     1146.24      987.88     59.53 o 
  -4   4  17     1001.48      925.55     47.39 o 
  -3   4  17     5423.83     5230.75     92.34 o 
  -2   4  17     7616.02     7030.03     76.55 o 
  -1   4  17      404.40      338.83     22.35 o 
   0   4  17     1405.82     1458.21     70.03 o 
   1   4  17    13055.27    13085.20    108.91 o 
   2   4  17     9841.88     9726.50     81.30 o 
   3   4  17     4983.73     4990.44     55.36 o 
   4   4  17     8949.93     8836.02     99.21 o 
   5   4  17       90.56      114.13     27.84 o 
   6   4  17     1776.98     1785.25     57.73 o 
   7   4  17     3352.89     3094.04     91.07 o 
   8   4  17     2815.04     2844.34    142.70 o 
  -8   5  17      785.14      651.49     68.31 o 
  -7   5  17      123.76      144.68     50.84 o 
  -6   5  17     1813.94     1828.46     80.04 o 
  -5   5  17      908.08      902.06     61.41 o 
  -4   5  17      196.59      153.28     34.24 o 
  -3   5  17     1769.77     1755.46     75.91 o 
  -2   5  17     5402.76     5319.57     88.61 o 
  -1   5  17      756.35      713.03     28.54 o 
   0   5  17     2353.16     2269.38     55.42 o 
   1   5  17     6584.21     6188.53     87.10 o 
   2   5  17     3627.56     3365.55     51.81 o 
   3   5  17       24.71       27.34     17.04 o 
   4   5  17      472.06      543.05     39.81 o 
   5   5  17     4871.90     4975.11     83.20 o 
   6   5  17      567.84      603.95     48.08 o 
   7   5  17     1639.60     1608.29     73.59 o 
  -8   6  17        7.84       23.90     51.59 o 
  -7   6  17     1392.93     1351.12     81.70 o 
  -6   6  17      684.30      794.61     93.69 o 
  -5   6  17      599.34      622.08     59.15 o 
  -4   6  17       28.55       24.66     34.12 o 
  -3   6  17      888.80      874.98     49.39 o 
  -2   6  17     2658.91     2618.56     66.69 o 
  -1   6  17       90.04      120.78     29.75 o 
   0   6  17      283.44      320.67     31.50 o 
   1   6  17     1689.79     1743.77     52.17 o 
   2   6  17      298.67      450.57     27.53 o 
   3   6  17      310.19      333.56     25.85 o 
   4   6  17     2132.12     2175.44     55.60 o 
   5   6  17      209.10      217.13     31.94 o 
   6   6  17        4.43       68.55     34.21 o 
   7   6  17        1.66       28.00     39.90 o 
  -7   7  17       15.23       -2.96     51.15 o 
  -6   7  17       46.34      107.11     52.82 o 
  -5   7  17       18.38       43.35     43.09 o 
  -4   7  17       68.48      178.84     48.07 o 
  -3   7  17       88.81       78.81     36.43 o 
  -2   7  17       92.44      109.48     34.84 o 
  -1   7  17        2.98        0.04     29.04 o 
   0   7  17      134.59      172.16     31.61 o 
   1   7  17       97.11      129.08     30.67 o 
   2   7  17       71.87       86.26     20.62 o 
   3   7  17      166.10      204.76     34.17 o 
   4   7  17      715.82      740.31     41.77 o 
   5   7  17       43.48       76.37     31.70 o 
   6   7  17        4.56       51.96     36.12 o 
  -6   8  17      158.93      175.21     56.43 o 
  -5   8  17      972.55      947.95     70.77 o 
  -4   8  17       45.65       49.88     44.01 o 
  -3   8  17     1488.89     1500.77     64.49 o 
  -2   8  17     1670.55     1636.16     70.18 o 
  -1   8  17      489.63      499.55     49.82 o 
   0   8  17       56.36       96.05     38.11 o 
   1   8  17     3241.39     3195.68     73.27 o 
   2   8  17      934.71      907.11     38.95 o 
   3   8  17       44.01       -3.42     32.04 o 
   4   8  17     2167.69     2268.09     61.76 o 
   5   8  17      492.35      385.47     40.10 o 
  -5   9  17      319.40      386.00     62.98 o 
  -4   9  17      185.86      111.78     61.72 o 
  -3   9  17      550.99      613.04     53.10 o 
  -2   9  17     2084.65     1944.98     71.46 o 
  -1   9  17      687.30      709.94     50.77 o 
   0   9  17     1996.26     1870.06     67.16 o 
   1   9  17     1839.25     1877.98     58.82 o 
   2   9  17      106.53      134.59     33.52 o 
   3   9  17       29.15       39.96     37.40 o 
   4   9  17     1166.81     1108.67     56.61 o 
  -3  10  17     1323.44     1519.17     82.52 o 
  -2  10  17      853.37     1050.98     96.41 o 
  -1  10  17      307.57      373.20     49.45 o 
   0  10  17        1.99      -43.29     44.79 o 
   1  10  17     1100.09     1078.91     52.93 o 
   2  10  17     2932.76     2933.66     81.87 o 
  -9   0  18      433.51      497.45     55.40 o 
  -8   0  18     1061.23     1212.20     65.16 o 
  -7   0  18      634.52      649.35     51.82 o 
  -6   0  18     2099.41     2110.96     70.20 o 
  -5   0  18     1910.41     2193.93    119.14 o 
  -4   0  18     1391.64     1219.12     59.55 o 
  -3   0  18      807.36      811.59     48.50 o 
  -2   0  18     6393.20     6154.18    106.98 o 
  -1   0  18    13494.89    12796.11    254.38 o 
   0   0  18     2964.86     3102.27     46.07 o 
   1   0  18    11679.16    11617.60    108.75 o 
   2   0  18      848.52      723.87     41.30 o 
   3   0  18     7588.40     7885.55    182.47 o 
   4   0  18     2857.74     3047.74     80.72 o 
   5   0  18    18801.59    19030.82    249.64 o 
   6   0  18      296.04      363.06     98.21 o 
   7   0  18       22.35      -18.24     40.43 o 
   8   0  18     1098.23     1004.55     83.72 o 
  -9   1  18     1144.00     1401.40     54.09 o 
  -8   1  18      411.38      600.69     36.34 o 
  -7   1  18       64.33      119.42     31.92 o 
  -6   1  18        3.20        0.36     25.40 o 
  -5   1  18     5416.03     5002.82     77.14 o 
  -4   1  18     1873.49     1748.24     40.58 o 
  -3   1  18     2444.50     2461.83     46.57 o 
  -2   1  18     7194.54     6661.18     83.20 o 
  -1   1  18     8191.38     8691.78     81.33 o 
   0   1  18     2730.36     2723.17     33.92 o 
   1   1  18     7540.99     7520.67     57.17 o 
   2   1  18    13768.02    13875.14    103.54 o 
   3   1  18       80.89      145.10     21.59 o 
   4   1  18      597.02      702.98     34.89 o 
   5   1  18     1716.79     1598.32     48.38 o 
   6   1  18     2495.78     2666.56     63.63 o 
   7   1  18     2597.22     2673.34     68.62 o 
   8   1  18     2961.90     2917.33     78.24 o 
  -9   2  18       59.97      125.61     38.17 o 
  -8   2  18      322.40      466.20     49.53 o 
  -7   2  18      826.00      882.59     61.24 o 
  -6   2  18      580.17      599.74     36.88 o 
  -5   2  18     2216.29     2051.36     51.16 o 
  -4   2  18      399.73      490.17     23.97 o 
  -3   2  18     6022.20     6296.77     62.22 o 
  -2   2  18     3900.79     3821.83     50.94 o 
  -1   2  18     2826.60     2560.14     31.12 o 
   0   2  18     5561.01     5399.70     49.70 o 
   1   2  18      853.86      971.08     22.29 o 
   2   2  18      508.34      508.42     19.60 o 
   3   2  18     3864.59     4149.57     47.20 o 
   4   2  18     1299.19     1219.18     61.76 o 
   5   2  18     1724.58     1959.89     52.85 o 
   6   2  18     2025.75     1882.32     56.32 o 
   7   2  18      135.56      119.24     34.32 o 
   8   2  18      371.55      329.52     52.14 o 
  -9   3  18       10.91       34.69     46.27 o 
  -8   3  18        0.13       -5.00     39.07 o 
  -7   3  18        6.39       22.94     42.57 o 
  -6   3  18     1275.76     1266.71    110.85 o 
  -5   3  18     2501.26     2560.00     81.65 o 
  -4   3  18        5.78      -17.76     20.59 o 
  -3   3  18      205.40      233.72     20.76 o 
  -2   3  18     2715.09     2744.08     42.92 o 
  -1   3  18     2630.16     2602.81     41.66 o 
   0   3  18     1260.78     1473.97     36.34 o 
   1   3  18     1399.35     1358.17     32.26 o 
   2   3  18       17.34       21.03     13.17 o 
   3   3  18     2430.79     2375.51     35.29 o 
   4   3  18      797.82      813.53     32.10 o 
   5   3  18      207.27      343.69     46.13 o 
   6   3  18      124.14      129.93     35.13 o 
   7   3  18      350.39      419.88     49.31 o 
   8   3  18       41.14      112.47     49.03 o 
  -9   4  18      187.73      273.68     54.03 o 
  -8   4  18       64.27       69.08     49.47 o 
  -7   4  18       98.02       47.21     46.27 o 
  -6   4  18      533.70      652.06     58.09 o 
  -5   4  18      372.66      395.80     47.46 o 
  -4   4  18      643.73      637.02     52.67 o 
  -3   4  18      766.95      824.00     43.82 o 
  -2   4  18      247.46      246.47     22.47 o 
  -1   4  18     3011.35     2894.60     48.87 o 
   0   4  18     1714.20     1635.76     48.84 o 
   1   4  18      468.36      480.24     28.32 o 
   2   4  18     1062.45     1120.39     30.09 o 
   3   4  18     1252.68     1301.97     35.37 o 
   4   4  18     1998.61     2203.06     50.62 o 
   5   4  18     5017.93     5054.24     83.94 o 
   6   4  18       26.00      109.96     31.28 o 
   7   4  18        0.47       30.28     47.15 o 
   8   4  18       29.98      105.20     44.77 o 
  -8   5  18     1219.44     1336.99     80.05 o 
  -7   5  18      284.67      422.07     56.05 o 
  -6   5  18       58.77      138.71    117.70 o 
  -5   5  18      610.64      648.97     56.55 o 
  -4   5  18     1125.25     1080.45     54.89 o 
  -3   5  18     1620.21     1600.55     57.07 o 
  -2   5  18     1298.57     1183.50     68.75 o 
  -1   5  18      239.75      276.98     30.99 o 
   0   5  18     1466.10     1519.95     49.17 o 
   1   5  18     3177.48     3184.63     64.08 o 
   2   5  18     2712.27     2640.83     47.51 o 
   3   5  18     1897.96     1802.93     41.29 o 
   4   5  18      866.66      903.34     39.88 o 
   5   5  18        1.94       15.99     26.56 o 
   6   5  18     3549.31     3628.70    226.42 o 
   7   5  18      736.29      748.04     49.49 o 
  -8   6  18      175.75      185.12     59.17 o 
  -7   6  18     1885.45     2011.11     90.76 o 
  -6   6  18     1191.46     1243.78     74.94 o 
  -5   6  18       19.35       44.60     42.04 o 
  -4   6  18      892.04      925.38     52.46 o 
  -3   6  18     2397.85     2228.84     67.38 o 
  -2   6  18      645.54      690.55     44.66 o 
  -1   6  18     5673.12     5885.88     94.48 o 
   0   6  18     6862.20     6607.62     98.05 o 
   1   6  18        6.53      -12.07     25.46 o 
   2   6  18       80.54       74.46     22.35 o 
   3   6  18     4714.28     4429.79     80.60 o 
   4   6  18     4697.34     4682.21     77.38 o 
   5   6  18     1242.71     1261.82     49.72 o 
   6   6  18     2148.15     2152.43     67.36 o 
   7   6  18      624.14      597.52     55.00 o 
  -7   7  18      659.74      870.19    108.21 o 
  -6   7  18      867.03      813.09     68.98 o 
  -5   7  18     1188.44     1073.08     70.59 o 
  -4   7  18     2505.74     2389.89     74.87 o 
  -3   7  18     3080.85     3122.62     80.50 o 
  -2   7  18       10.56      -23.56     31.26 o 
  -1   7  18      325.39      313.29     36.54 o 
   0   7  18     3431.89     3341.89     73.50 o 
   1   7  18     5830.54     5798.51     92.92 o 
   2   7  18      449.50      455.62     29.92 o 
   3   7  18     5655.06     5459.46     94.58 o 
   4   7  18       10.14       23.92     29.18 o 
   5   7  18      888.14      959.93     48.51 o 
   6   7  18     1477.81     1429.51     61.57 o 
  -6   8  18      953.87     1111.51     80.15 o 
  -5   8  18      379.95      452.42     59.37 o 
  -4   8  18      220.67      243.62     53.57 o 
  -3   8  18     2010.31     1832.21     69.82 o 
  -2   8  18     2272.09     2218.64     71.11 o 
  -1   8  18     2667.88     2481.94     71.24 o 
   0   8  18     3001.24     2799.36     71.64 o 
   1   8  18      293.31      314.32     38.63 o 
   2   8  18       88.58      123.73     32.50 o 
   3   8  18      676.23      633.00     45.77 o 
   4   8  18     5192.68     5221.06     88.51 o 
   5   8  18      339.82      333.04     40.65 o 
  -4   9  18      281.56      303.21     56.05 o 
  -3   9  18      351.94      298.07     49.28 o 
  -2   9  18      283.39      365.20     47.73 o 
  -1   9  18       99.05      156.47     47.83 o 
   0   9  18        7.01       14.87     39.91 o 
   1   9  18     1281.86     1243.53     57.52 o 
   2   9  18     2213.38     2180.51     62.56 o 
   3   9  18      244.92      332.09     45.34 o 
  -2  10  18       44.34      -41.61     64.76 o 
  -1  10  18       69.12      158.41     50.48 o 
   0  10  18      154.96      150.28     41.54 o 
   1  10  18      406.22      495.15     81.57 o 
  -9   1  19      378.16      508.16     67.24 o 
  -8   1  19      239.16      374.12     36.23 o 
  -7   1  19      254.48      333.74     32.58 o 
  -6   1  19      597.74      732.31     39.89 o 
  -5   1  19      669.33      697.66     34.54 o 
  -4   1  19       99.68      115.76     21.61 o 
  -3   1  19      396.99      461.94     26.56 o 
  -2   1  19     6777.49     6758.86     85.35 o 
  -1   1  19      130.30      226.54     20.41 o 
   0   1  19     1004.37     1004.72     27.24 o 
   1   1  19      862.50     1175.06     23.69 o 
   2   1  19     4034.54     4103.19     49.33 o 
   3   1  19      371.74      416.49     27.27 o 
   4   1  19     7720.59     7357.74     92.34 o 
   5   1  19      107.95      211.49     39.97 o 
   6   1  19      699.97      904.96     81.49 o 
   7   1  19      392.11      445.78     45.80 o 
   8   1  19     2108.40     2036.89     94.10 o 
  -9   2  19      445.70      809.82     52.11 o 
  -8   2  19       44.58       54.34     39.88 o 
  -7   2  19       29.07       -4.78     41.43 o 
  -6   2  19     2227.27     2124.10     65.33 o 
  -5   2  19     3691.12     3693.34     68.40 o 
  -4   2  19      175.41      144.89     24.64 o 
  -3   2  19     6265.49     6114.68     80.96 o 
  -2   2  19     1214.60     1253.75     32.98 o 
  -1   2  19     2184.41     2147.08     29.68 o 
   0   2  19     2410.24     2545.33     37.58 o 
   1   2  19    20538.92    20059.40    119.35 o 
   2   2  19      445.60      417.86     21.24 o 
   3   2  19       15.54       26.10     14.52 o 
   4   2  19     1738.11     1715.25     48.76 o 
   5   2  19     9556.32     9720.10    115.69 o 
   6   2  19     1157.94     1181.00     49.27 o 
   7   2  19     1478.64     1488.60     57.15 o 
   8   2  19      180.68      317.92     50.49 o 
  -9   3  19      560.06      651.47     58.68 o 
  -8   3  19     1329.38     1416.12     71.31 o 
  -7   3  19     1638.80     1666.05     78.81 o 
  -6   3  19      102.45      130.90     42.66 o 
  -5   3  19     1174.50      993.72     51.46 o 
  -4   3  19      205.08      159.31     26.64 o 
  -3   3  19     5623.23     5477.39     64.27 o 
  -2   3  19    13694.31    13464.48    110.50 o 
  -1   3  19     2393.12     2481.22     41.73 o 
   0   3  19     1425.76     1310.79     37.02 o 
   1   3  19     1252.12     1298.35     29.10 o 
   2   3  19     8865.68     9035.89     70.27 o 
   3   3  19     1887.48     1883.45     34.81 o 
   4   3  19     6702.96     6524.66     74.33 o 
   5   3  19      505.70      545.08     45.81 o 
   6   3  19      433.19      511.14     63.55 o 
   7   3  19     1161.97     1201.30    107.98 o 
   8   3  19     4255.01     4017.99    291.55 o 
  -8   4  19      538.02      550.96     62.90 o 
  -7   4  19      448.77      455.47     57.43 o 
  -6   4  19     1052.21     1040.12     65.67 o 
  -5   4  19     3258.15     3136.92     78.03 o 
  -4   4  19     4648.08     4314.48     86.15 o 
  -3   4  19      282.20      319.94     35.66 o 
  -2   4  19      350.33      340.79     25.35 o 
  -1   4  19     3006.67     2968.19     50.91 o 
   0   4  19    19234.15    19077.90    154.30 o 
   1   4  19     3390.55     3281.84     58.42 o 
   2   4  19     4253.04     4113.48     56.55 o 
   3   4  19      493.12      549.69     24.65 o 
   4   4  19     1762.81     1745.60     47.22 o 
   5   4  19     6115.19     6017.39    125.59 o 
   6   4  19     9033.65     8474.72    146.87 o 
   7   4  19      545.30      694.10     53.02 o 
  -8   5  19      123.33      191.34     55.14 o 
  -7   5  19      663.89      875.82     73.36 o 
  -6   5  19      193.84      125.04     48.52 o 
  -5   5  19     1132.80     1150.36     70.52 o 
  -4   5  19     1100.42     1093.10     55.61 o 
  -3   5  19     1401.04     1380.44     78.39 o 
  -2   5  19      410.24      429.43     40.25 o 
  -1   5  19     9022.60     8761.71    115.53 o 
   0   5  19       95.62       66.94     26.81 o 
   1   5  19        6.85       13.83     24.71 o 
   2   5  19      403.36      371.86     26.42 o 
   3   5  19     5576.52     5432.94     68.07 o 
   4   5  19     1119.08     1083.75     64.23 o 
   5   5  19     1690.18     1564.47     53.59 o 
   6   5  19        6.40       57.95     38.50 o 
   7   5  19     2436.95     2352.96     70.78 o 
  -7   6  19      275.45      532.27    168.47 o 
  -6   6  19      207.67      132.88     50.73 o 
  -5   6  19      376.15      306.55     52.15 o 
  -4   6  19     1036.32      982.57     54.55 o 
  -3   6  19        6.47      -29.80     30.07 o 
  -2   6  19      377.03      421.16     40.49 o 
  -1   6  19     1476.31     1511.46     65.84 o 
   0   6  19     1665.78     1728.57     65.69 o 
   1   6  19     1247.76     1244.48     62.41 o 
   2   6  19     2655.77     2606.43     51.47 o 
   3   6  19        6.32       -9.44     28.96 o 
   4   6  19      117.44      123.32     32.73 o 
   5   6  19      335.91      322.23     36.79 o 
   6   6  19     2931.09     3160.06    188.76 o 
  -7   7  19       23.87       57.64     55.66 o 
  -6   7  19        6.61       14.23     48.02 o 
  -5   7  19      107.82       56.07     48.77 o 
  -4   7  19       16.85       29.79     48.96 o 
  -3   7  19      178.14      188.72     39.77 o 
  -2   7  19      156.76      110.80     36.51 o 
  -1   7  19       35.14       67.60     33.87 o 
   0   7  19       75.26       97.81     32.20 o 
   1   7  19        5.08       49.53     29.78 o 
   2   7  19        4.49       -4.15     23.52 o 
   3   7  19      108.78      155.42     34.54 o 
   4   7  19        0.53      -11.93     28.58 o 
   5   7  19       51.79       62.04     33.33 o 
   6   7  19      280.21      300.88     44.16 o 
  -6   8  19      185.79      200.84     59.85 o 
  -5   8  19      184.96      245.45     58.83 o 
  -4   8  19      921.70      875.07     69.30 o 
  -3   8  19      144.42      217.57     43.86 o 
  -2   8  19       42.21       83.72     38.44 o 
  -1   8  19      792.33      850.25     52.57 o 
   0   8  19     1874.37     2012.23     77.38 o 
   1   8  19       69.80      111.79     33.94 o 
   2   8  19      317.04      363.78     37.29 o 
   3   8  19      425.93      414.97     42.71 o 
   4   8  19      167.94      229.35     38.43 o 
   5   8  19       12.80      -28.04     34.89 o 
  -4   9  19      680.85      728.32     69.82 o 
  -3   9  19     1158.66     1067.88     65.11 o 
  -2   9  19      731.75      712.40     55.86 o 
  -1   9  19     3285.05     3196.59     84.45 o 
   0   9  19       39.40       13.25     35.30 o 
   1   9  19       58.55       72.65     41.04 o 
   2   9  19      602.96      617.12     48.93 o 
   3   9  19     5552.90     5136.77    100.48 o 
  -9   0  20     1140.65     1351.78     93.61 o 
  -8   0  20     1772.87     1818.48    117.19 o 
  -7   0  20     3424.14     3881.46    137.43 o 
  -6   0  20      473.90      627.51     46.74 o 
  -5   0  20       28.21       -6.67     37.43 o 
  -4   0  20     3141.62     2973.83     86.40 o 
  -3   0  20    15056.38    14313.75    199.06 o 
  -2   0  20      678.82      591.07     65.47 o 
  -1   0  20    12847.04    12199.57    171.75 o 
   0   0  20     1384.07     1530.15     41.00 o 
   1   0  20    24042.73    23558.61    190.74 o 
   2   0  20     2359.24     2302.36     58.94 o 
   3   0  20    19122.85    19891.71    240.58 o 
   4   0  20     1344.58     1476.44    184.62 o 
   5   0  20      168.28      215.39     42.88 o 
   6   0  20      224.29      233.66     46.86 o 
   7   0  20    11071.12    10540.74    194.16 o 
   8   0  20     1057.77     1157.74     83.45 o 
  -9   1  20        1.99       43.11     39.07 o 
  -8   1  20        1.24       35.28     32.97 o 
  -7   1  20      551.92      682.58     57.52 o 
  -6   1  20     3677.12     3872.95     73.58 o 
  -5   1  20     1170.83     1174.58     40.58 o 
  -4   1  20     4237.60     4213.39     60.78 o 
  -3   1  20       82.89       40.02     19.15 o 
  -2   1  20     2647.46     2502.66     47.40 o 
  -1   1  20     2340.84     2345.30     36.09 o 
   0   1  20    14975.59    14151.77    100.00 o 
   1   1  20     2319.29     2122.87     30.41 o 
   2   1  20      418.65      427.83     19.78 o 
   3   1  20      240.89      281.02     26.74 o 
   4   1  20    10379.40    10485.53    114.50 o 
   5   1  20     2365.05     2232.29     55.52 o 
   6   1  20     5911.78     5608.67     92.09 o 
   7   1  20      980.26     1109.24     64.16 o 
   8   1  20      789.42      815.15     60.56 o 
  -9   2  20      248.56      503.11     59.86 o 
  -8   2  20      687.07      889.99     70.18 o 
  -7   2  20      231.31      258.33     50.38 o 
  -6   2  20        4.03       12.09     40.44 o 
  -5   2  20     1810.35     1682.26     50.40 o 
  -4   2  20     3484.04     3412.69     54.73 o 
  -3   2  20     1629.21     1628.73     39.52 o 
  -2   2  20     2411.22     2265.54     42.32 o 
  -1   2  20       55.45       57.32     11.81 o 
   0   2  20        2.10       36.62     13.65 o 
   1   2  20     1920.86     2103.59     39.55 o 
   2   2  20     8431.28     8318.22     69.86 o 
   3   2  20      676.33      790.91     26.88 o 
   4   2  20      665.96      714.00     32.90 o 
   5   2  20       16.93        2.94     24.40 o 
   6   2  20     1643.22     1633.73     56.53 o 
   7   2  20      473.50      544.78     48.20 o 
   8   2  20     1932.76     1875.91     90.50 o 
  -9   3  20      172.55      324.33     57.53 o 
  -8   3  20      487.81      495.02     53.52 o 
  -7   3  20        1.32      -31.80     40.24 o 
  -6   3  20      252.36      125.54     43.99 o 
  -5   3  20     2099.72     2042.65     64.96 o 
  -4   3  20       63.26      116.43     31.94 o 
  -3   3  20      586.35      687.88     29.51 o 
  -2   3  20       71.57      160.21     26.44 o 
  -1   3  20     4395.87     4175.59     57.60 o 
   0   3  20      942.53      884.84     34.22 o 
   1   3  20     2426.96     2354.54     43.57 o 
   2   3  20      180.27      225.73     17.56 o 
   3   3  20      340.19      382.11     21.37 o 
   4   3  20      164.61      256.43     43.89 o 
   5   3  20     3163.43     2941.68     75.18 o 
   6   3  20       60.26       82.70     35.95 o 
   7   3  20        5.81      -10.08     42.66 o 
   8   3  20      260.22      419.18     81.33 o 
  -8   4  20       15.78       72.41     51.49 o 
  -7   4  20     1335.86     1220.17     76.96 o 
  -6   4  20       72.72       89.78     45.31 o 
  -5   4  20      243.23      265.17     39.95 o 
  -4   4  20        9.45        5.40     30.47 o 
  -3   4  20     2470.61     2222.69     63.55 o 
  -2   4  20       15.07       18.14     27.55 o 
  -1   4  20      338.28      395.32     26.77 o 
   0   4  20     1669.22     1732.32     42.17 o 
   1   4  20      272.34      240.56     29.68 o 
   2   4  20     8934.81     9030.31     88.93 o 
   3   4  20     1155.67     1216.53     42.72 o 
   4   4  20     2186.42     2179.37     53.42 o 
   5   4  20       28.93       67.15     34.31 o 
   6   4  20      475.85      644.70     51.77 o 
   7   4  20     1215.25     1220.71     68.63 o 
  -8   5  20        4.04      100.49     55.06 o 
  -7   5  20     1372.54     1334.68     81.10 o 
  -6   5  20      807.19      785.90     64.76 o 
  -5   5  20     1126.33     1130.86     68.60 o 
  -4   5  20      967.80     1022.07     63.15 o 
  -3   5  20       19.64       27.30     30.72 o 
  -2   5  20      470.87      476.08     40.46 o 
  -1   5  20      287.23      312.65     34.55 o 
   0   5  20     4628.55     4367.55     89.86 o 
   1   5  20     1050.72     1087.79     46.41 o 
   2   5  20        0.76       -0.92     20.17 o 
   3   5  20      332.24      346.53     35.36 o 
   4   5  20     3258.62     3071.95     70.15 o 
   5   5  20     3708.35     3563.33     72.75 o 
   6   5  20      837.13      835.48     56.72 o 
   7   5  20      350.65      449.16     57.06 o 
  -7   6  20       85.90      175.33     56.32 o 
  -6   6  20      142.78      122.75     53.27 o 
  -5   6  20      171.89      212.28     50.63 o 
  -4   6  20     2149.26     1773.44    124.25 o 
  -3   6  20     1651.78     1505.89     61.48 o 
  -2   6  20     7631.71     7478.51    113.95 o 
  -1   6  20       62.52       27.29     29.57 o 
   0   6  20      286.30      342.81     36.01 o 
   1   6  20      545.65      667.70     45.37 o 
   2   6  20     8392.17     8315.78    110.96 o 
   3   6  20      596.16      580.88     41.04 o 
   4   6  20     3046.25     2729.83     69.98 o 
   5   6  20      171.81      170.10     34.83 o 
   6   6  20     3427.04     3500.93    149.34 o 
  -6   7  20     1144.81     1129.36     80.06 o 
  -5   7  20     2604.70     2680.60     97.80 o 
  -4   7  20       23.48      -30.83     36.76 o 
  -3   7  20      853.80      826.58     53.13 o 
  -2   7  20     1310.25     1256.60     60.10 o 
  -1   7  20     8411.26     8090.05    119.94 o 
   0   7  20      450.20      432.80     41.31 o 
   1   7  20     1704.31     1665.34     59.11 o 
   2   7  20       13.34       21.64     29.18 o 
   3   7  20     1618.26     1689.90     60.55 o 
   4   7  20      279.33      316.14     36.62 o 
   5   7  20     6239.17     6288.37    108.34 o 
  -5   8  20      103.88      281.29    144.73 o 
  -4   8  20     1247.22     1179.00     64.97 o 
  -3   8  20     1318.19     1304.67     65.12 o 
  -2   8  20     2174.26     2091.39     72.62 o 
  -1   8  20        0.51       10.29     35.96 o 
   0   8  20      874.91      950.24     53.81 o 
   1   8  20      421.66      483.90     44.17 o 
   2   8  20     3338.92     3505.32     75.14 o 
   3   8  20     1646.81     1487.30     60.02 o 
   4   8  20      251.89      251.33     39.57 o 
  -4   9  20      230.55      172.90     56.97 o 
  -3   9  20       27.94       68.09     46.38 o 
  -2   9  20      354.05      431.84     61.97 o 
  -1   9  20      560.49      643.69     66.52 o 
   0   9  20     1389.98     1336.02     81.49 o 
   1   9  20       68.16      108.39     38.15 o 
   2   9  20        5.53       29.35     39.66 o 
   3   9  20      799.73      787.48     63.67 o 
  -9   1  21       25.89      -21.75     63.44 o 
  -8   1  21      744.15      984.84     75.52 o 
  -7   1  21      201.76      208.15     42.66 o 
  -6   1  21      588.36      739.95     56.82 o 
  -5   1  21       68.29       75.98     27.03 o 
  -4   1  21     2965.72     2875.11     54.40 o 
  -3   1  21       18.11       27.43     15.06 o 
  -2   1  21      585.88      649.89     37.19 o 
  -1   1  21      896.97     1011.95     28.70 o 
   0   1  21     4093.62     4166.93     46.82 o 
   1   1  21       24.89       36.68     12.55 o 
   2   1  21     3590.15     3693.05     46.22 o 
   3   1  21      769.84      716.33     28.66 o 
   4   1  21      912.28     1001.44     42.05 o 
   5   1  21      869.72      799.90     41.28 o 
   6   1  21     2884.48     2933.57     81.18 o 
   7   1  21      468.57      701.42     46.72 o 
   8   1  21       84.03      127.40     43.07 o 
  -9   2  21        1.70       13.23     45.91 o 
  -8   2  21      522.19      675.17     65.51 o 
  -7   2  21     1613.08     1814.43     78.80 o 
  -6   2  21      150.77      245.83     45.66 o 
  -5   2  21      615.91      770.36     44.64 o 
  -4   2  21        3.75       21.20     21.45 o 
  -3   2  21     1398.28     1322.82     37.95 o 
  -2   2  21     1748.31     1759.02     39.32 o 
  -1   2  21     9865.55     9458.68     97.03 o 
   0   2  21      230.57      246.30     16.68 o 
   1   2  21        1.32       11.88     11.78 o 
   2   2  21      291.22      247.10     18.36 o 
   3   2  21    14122.42    14377.63    105.13 o 
   4   2  21     1370.86     1384.39     37.67 o 
   5   2  21     2546.89     2451.43     59.55 o 
   6   2  21     1052.60     1068.94     50.17 o 
   7   2  21      933.73     1066.72     55.13 o 
   8   2  21       96.95      251.63     63.11 o 
  -8   3  21      365.27      461.39     60.25 o 
  -7   3  21       39.05       48.18     45.15 o 
  -6   3  21       11.06        3.09     41.20 o 
  -5   3  21      277.25      308.25     39.82 o 
  -4   3  21     7061.08     6678.77    114.29 o 
  -3   3  21     2039.09     2035.06     43.02 o 
  -2   3  21     1319.41     1290.17     35.45 o 
  -1   3  21     1978.58     1845.20     42.45 o 
   0   3  21     9428.84     9395.06     97.41 o 
   1   3  21     5807.65     5933.63     69.51 o 
   2   3  21     4995.42     4813.90     56.01 o 
   3   3  21      778.94      801.64     28.40 o 
   4   3  21        5.56        0.89     20.45 o 
   5   3  21     1005.91     1052.88     55.85 o 
   6   3  21     4594.50     4470.97    102.60 o 
   7   3  21     3030.23     3109.18    140.74 o 
  -8   4  21     1571.30     1484.58     87.76 o 
  -7   4  21     1424.75     1331.87     78.47 o 
  -6   4  21     1426.18     1443.55     77.60 o 
  -5   4  21      212.33      216.35     39.43 o 
  -4   4  21        8.39      -17.74     31.29 o 
  -3   4  21      782.10      711.06     45.91 o 
  -2   4  21     4420.71     4169.70     81.12 o 
  -1   4  21     5040.44     4860.07     67.60 o 
   0   4  21     3812.78     3678.41     59.16 o 
   1   4  21     2340.77     2387.92     49.97 o 
   2   4  21      605.85      685.76     30.32 o 
   3   4  21     3685.59     3749.61     65.23 o 
   4   4  21    11143.63    10660.04    130.44 o 
   5   4  21     1644.23     1725.78     58.26 o 
   6   4  21      126.59      189.52     31.17 o 
   7   4  21       12.08      -26.49     50.66 o 
  -8   5  21      135.16       69.89     58.63 o 
  -7   5  21      846.70      921.16     73.51 o 
  -6   5  21      159.80      144.44     48.94 o 
  -5   5  21     1934.46     1842.22     69.71 o 
  -4   5  21      190.25      154.38     39.82 o 
  -3   5  21     3248.40     3116.55     76.62 o 
  -2   5  21      112.07      104.54     33.17 o 
  -1   5  21      484.28      526.20     39.88 o 
   0   5  21      470.12      486.18     29.93 o 
   1   5  21     7582.22     7371.90    103.50 o 
   2   5  21     2941.91     2818.82     52.16 o 
   3   5  21     2051.74     1890.55     57.62 o 
   4   5  21     1204.17     1176.59     52.74 o 
   5   5  21     3202.16     2958.99     66.11 o 
   6   5  21      608.43      634.47     51.88 o 
  -7   6  21      123.01       91.38     58.13 o 
  -6   6  21      638.39      749.09     69.34 o 
  -5   6  21       83.95       92.86     47.36 o 
  -4   6  21       19.67      102.79     38.57 o 
  -3   6  21       28.37       33.45     40.09 o 
  -2   6  21     2935.97     2962.93     75.68 o 
  -1   6  21       40.59       46.75     30.72 o 
   0   6  21      651.24      692.92     44.03 o 
   1   6  21      241.02      229.33     34.39 o 
   2   6  21      760.06      924.48     40.95 o 
   3   6  21       99.32      114.75     34.13 o 
   4   6  21      744.52      645.74     54.72 o 
   5   6  21     1004.32     1054.14     49.43 o 
   6   6  21       25.95       69.99     43.47 o 
  -6   7  21        4.67       -9.15     52.40 o 
  -5   7  21       21.73       64.52     53.62 o 
  -4   7  21       16.48      -43.80     39.89 o 
  -3   7  21       10.97       71.97     44.55 o 
  -2   7  21       17.77       15.92     36.70 o 
  -1   7  21       41.80       55.17     33.93 o 
   0   7  21      594.27      584.28     45.82 o 
   1   7  21      124.23      224.93     35.18 o 
   2   7  21        2.91        7.67     25.54 o 
   3   7  21       25.67       38.71     34.39 o 
   4   7  21      333.29      327.46     38.54 o 
   5   7  21      143.10      141.04     36.49 o 
  -5   8  21       15.73        3.69     72.47 o 
  -4   8  21        0.28       14.56     42.61 o 
  -3   8  21       47.83       35.81     40.43 o 
  -2   8  21     1247.35     1209.08     62.85 o 
  -1   8  21       50.47       92.02     37.16 o 
   0   8  21      962.15      929.38     53.74 o 
   1   8  21       26.06       19.12     33.65 o 
   2   8  21      889.53      918.92     60.14 o 
   3   8  21        2.59      -32.23     35.71 o 
   4   8  21     1324.57     1349.47     58.79 o 
  -3   9  21     1534.05     1539.61     74.27 o 
  -2   9  21       74.58      123.15     45.69 o 
  -1   9  21      258.97      229.21     46.31 o 
   0   9  21      161.50      107.46     41.91 o 
   1   9  21     4620.98     4871.61    140.83 o 
   2   9  21      677.80      720.53     53.89 o 
  -9   0  22      719.32     1091.60    115.92 o 
  -8   0  22       10.35      106.36     87.48 o 
  -7   0  22     1002.28      888.14    126.12 o 
  -6   0  22      277.89      427.50     44.79 o 
  -5   0  22     6414.54     6623.73    137.84 o 
  -4   0  22     1454.99     1376.84     66.92 o 
  -3   0  22      936.28      784.72     54.58 o 
  -2   0  22     2321.80     2377.53     75.54 o 
  -1   0  22     8503.00     8007.48    135.40 o 
   0   0  22     5112.91     5091.62     75.88 o 
   1   0  22    12458.10    12407.24    120.86 o 
   2   0  22     8887.54     8181.99     95.67 o 
   3   0  22     1376.52     1433.79     68.69 o 
   4   0  22       43.86      -48.35     32.23 o 
   5   0  22    11061.75    10676.44    201.79 o 
   6   0  22     8599.18     8439.12    164.22 o 
   7   0  22      492.85      676.90     67.05 o 
  -9   1  22      147.97      322.38     74.32 o 
  -8   1  22     1465.53     1885.95     69.25 o 
  -7   1  22     1008.38     1239.85     60.49 o 
  -6   1  22     1728.61     1915.54     64.21 o 
  -5   1  22       68.11       -3.09     23.61 o 
  -4   1  22     2857.17     2819.47     52.24 o 
  -3   1  22      606.26      559.03     35.06 o 
  -2   1  22     8585.04     8158.85    116.75 o 
  -1   1  22     3149.12     2893.75     44.34 o 
   0   1  22     1370.38     1393.11     29.57 o 
   1   1  22      399.26      362.29     18.84 o 
   2   1  22     9540.43     9541.27     74.56 o 
   3   1  22     5219.00     5458.54     64.48 o 
   4   1  22     4688.96     4406.53     72.19 o 
   5   1  22     3128.38     3131.49     67.72 o 
   6   1  22     1668.57     1843.76     58.83 o 
   7   1  22     1070.61     1003.68     52.47 o 
  -8   2  22       60.85      105.95     43.55 o 
  -7   2  22       13.40       87.07     47.48 o 
  -6   2  22      588.16      530.63     75.05 o 
  -5   2  22      387.62      430.69     35.63 o 
  -4   2  22      950.42      937.28     36.78 o 
  -3   2  22      270.79      333.52     25.95 o 
  -2   2  22      655.39      693.36     48.64 o 
  -1   2  22      818.16      864.55     34.00 o 
   0   2  22     4694.32     4696.64     61.08 o 
   1   2  22     1769.64     1778.64     28.36 o 
   2   2  22     2281.56     1960.79     41.39 o 
   3   2  22       81.88       92.47     18.04 o 
   4   2  22      728.84      716.33     31.23 o 
   5   2  22      666.63      784.70     41.75 o 
   6   2  22     2097.67     2040.92     61.35 o 
   7   2  22      825.09      874.17     51.91 o 
  -8   3  22       31.94       52.92     49.44 o 
  -7   3  22     1301.24     1272.40     75.65 o 
  -6   3  22       19.22       12.33     49.25 o 
  -5   3  22       68.40       35.20     35.58 o 
  -4   3  22       26.30       51.90     31.95 o 
  -3   3  22      993.59      987.09     35.96 o 
  -2   3  22      152.37      200.36     22.50 o 
  -1   3  22     1656.84     1641.84     39.00 o 
   0   3  22     2433.08     2477.18     50.58 o 
   1   3  22     2409.33     2361.54     45.24 o 
   2   3  22     1082.47     1118.67     35.57 o 
   3   3  22     2067.90     2135.38     47.41 o 
   4   3  22     3078.83     3186.68     54.05 o 
   5   3  22     1869.41     1803.24     64.29 o 
   6   3  22      510.95      538.07     81.96 o 
   7   3  22      454.20      440.06     67.29 o 
  -8   4  22      502.03      492.84     65.25 o 
  -7   4  22        1.51       27.40     49.72 o 
  -6   4  22       55.36        4.58     45.98 o 
  -5   4  22     1347.94     1274.56     60.49 o 
  -4   4  22        4.22       -0.75     33.01 o 
  -3   4  22      186.06      147.48     34.42 o 
  -2   4  22      683.23      648.12     61.35 o 
  -1   4  22     4247.87     4320.00    165.55 o 
   0   4  22      781.43      761.13     35.00 o 
   1   4  22     2002.18     1856.61     46.53 o 
   2   4  22     3524.83     3455.57     55.86 o 
   3   4  22      214.33      224.89     36.23 o 
   4   4  22       26.98       75.30     31.44 o 
   5   4  22     1339.17     1203.03     59.01 o 
   6   4  22      235.94      497.83     86.22 o 
   7   4  22        7.05      -17.50     39.44 o 
  -7   5  22        8.41       42.11     52.68 o 
  -6   5  22      280.47      309.19     53.96 o 
  -5   5  22       20.74      -19.56     63.98 o 
  -4   5  22      343.93      262.62     42.62 o 
  -3   5  22     1786.79     1753.54     64.60 o 
  -2   5  22     1969.65     1818.06     62.68 o 
  -1   5  22      888.26      906.59     47.71 o 
   0   5  22       43.14       56.81     28.92 o 
   1   5  22      779.42      870.38     44.97 o 
   2   5  22      218.74      321.63     27.15 o 
   3   5  22     1967.89     1957.73     59.14 o 
   4   5  22     1510.89     1505.13     56.27 o 
   5   5  22      538.50      672.30     46.74 o 
   6   5  22      450.89      575.42     53.74 o 
  -7   6  22        1.23      -50.98     52.46 o 
  -6   6  22     1031.29     1212.58     80.52 o 
  -5   6  22      362.31      409.50     54.87 o 
  -4   6  22     2474.95     2308.05     76.77 o 
  -3   6  22      175.27      205.35     41.37 o 
  -2   6  22      879.98      935.20     52.22 o 
  -1   6  22     1765.54     1649.92     67.13 o 
   0   6  22     5101.97     4828.24     89.38 o 
   1   6  22     2105.52     2132.25     62.50 o 
   2   6  22     1246.84     1254.82     53.03 o 
   3   6  22      686.72      734.98     46.09 o 
   4   6  22     3770.54     3916.68     84.58 o 
   5   6  22     1542.32     1671.77     58.22 o 
  -6   7  22       69.86       46.97     56.80 o 
  -5   7  22       14.96      -16.27     50.28 o 
  -4   7  22      182.12      175.00     51.82 o 
  -3   7  22     6692.02     6397.83    171.77 o 
  -2   7  22     3492.78     3365.59    197.09 o 
  -1   7  22     1638.65     1554.91     63.12 o 
   0   7  22      270.27      357.33     42.04 o 
   1   7  22     3999.56     4202.58     85.46 o 
   2   7  22      504.13      591.93     44.86 o 
   3   7  22     4557.07     4400.91     90.28 o 
   4   7  22     2947.61     3107.29     73.96 o 
   5   7  22       12.73       16.96     35.98 o 
  -4   8  22     1914.80     1837.58     77.33 o 
  -3   8  22       16.54      -39.24     39.64 o 
  -2   8  22      295.58      289.99     46.79 o 
  -1   8  22      507.85      575.86     66.00 o 
   0   8  22     3243.10     3463.56     86.05 o 
   1   8  22      905.93      973.06     53.89 o 
   2   8  22      177.08      198.39     44.96 o 
   3   8  22       21.58       51.11     42.11 o 
  -2   9  22      845.14      926.87     62.81 o 
  -1   9  22       56.64       89.28     43.02 o 
   0   9  22        8.05      -46.58     37.23 o 
   1   9  22       53.46       95.73     40.86 o 
  -8   1  23      162.15      296.44     44.46 o 
  -7   1  23      111.09       79.64     47.49 o 
  -6   1  23      660.91      797.20     49.20 o 
  -5   1  23      149.17      148.89     26.72 o 
  -4   1  23        0.38       34.90     22.77 o 
  -3   1  23      385.17      544.46     40.28 o 
  -2   1  23     2517.47     2588.23     77.20 o 
  -1   1  23       45.62       91.61     17.25 o 
   0   1  23      845.43      905.56     34.99 o 
   1   1  23     1803.14     1787.79     32.45 o 
   2   1  23     1059.37     1162.17     28.44 o 
   3   1  23      209.13      239.64     22.18 o 
   4   1  23     3426.62     3568.50    119.50 o 
   5   1  23     1269.29     1411.91     66.15 o 
   6   1  23       88.12      102.81     32.38 o 
   7   1  23      188.66      261.24     39.95 o 
  -8   2  23       84.31      206.03     46.50 o 
  -7   2  23      348.48      605.04     59.36 o 
  -6   2  23       53.84       59.98     50.43 o 
  -5   2  23      991.01      951.51     52.31 o 
  -4   2  23      306.45      301.78     28.30 o 
  -3   2  23    13613.76    13385.44    118.65 o 
  -2   2  23     1949.75     1846.32     42.51 o 
  -1   2  23     2552.74     2288.74     48.35 o 
   0   2  23      182.06      197.92     22.79 o 
   1   2  23     6977.97     6683.82     66.83 o 
   2   2  23     2305.33     2394.30     39.77 o 
   3   2  23      679.71      734.88     28.06 o 
   4   2  23     1771.92     1644.40     42.88 o 
   5   2  23     1243.64     1348.04     73.95 o 
   6   2  23     1359.02     1488.24     62.59 o 
   7   2  23     1803.86     1618.91     63.27 o 
  -8   3  23      106.44      136.86     56.60 o 
  -7   3  23      246.02      430.28     59.89 o 
  -6   3  23     1929.48     1938.01    105.10 o 
  -5   3  23     2066.67     2078.82     68.87 o 
  -4   3  23      758.43      800.22     48.87 o 
  -3   3  23       21.83       22.93     25.64 o 
  -2   3  23     5675.79     5333.50     68.07 o 
  -1   3  23     7345.25     6849.91    100.72 o 
   0   3  23     4760.93     4900.05    111.97 o 
   1   3  23     1556.04     1515.71     38.47 o 
   2   3  23     1560.61     1679.74     47.66 o 
   3   3  23      447.42      472.22     36.21 o 
   4   3  23     5632.35     5310.50     93.57 o 
   5   3  23     4826.73     4950.94     76.03 o 
   6   3  23      433.26      339.83     40.11 o 
   7   3  23      614.81      631.22     49.69 o 
  -8   4  23      496.86      665.40     72.65 o 
  -7   4  23        3.62       14.96     60.56 o 
  -6   4  23       74.23       30.29     45.90 o 
  -5   4  23      341.27      348.32     45.33 o 
  -4   4  23     3587.47     3610.26     86.53 o 
  -3   4  23     2255.90     2089.29     66.94 o 
  -2   4  23     2308.14     2265.88     66.58 o 
  -1   4  23      655.98      707.21     35.65 o 
   0   4  23     2306.62     2243.87     51.18 o 
   1   4  23      195.21      217.49     27.03 o 
   2   4  23     5233.66     5304.63     70.03 o 
   3   4  23     3719.09     3774.07     75.12 o 
   4   4  23        0.45        2.69     32.56 o 
   5   4  23      202.72      193.90     41.38 o 
   6   4  23     3197.04     2973.10     87.20 o 
  -7   5  23     1648.04     1651.79    134.36 o 
  -6   5  23      194.50      205.51     57.13 o 
  -5   5  23     1783.50     1817.98     73.59 o 
  -4   5  23      724.15      717.06     52.09 o 
  -3   5  23     1070.64     1018.35     55.00 o 
  -2   5  23      109.82      139.39     36.16 o 
  -1   5  23     3624.29     3579.74     79.10 o 
   0   5  23     1836.55     1757.94     58.68 o 
   1   5  23     1790.03     1752.95     49.26 o 
   2   5  23     1179.83     1092.34     39.30 o 
   3   5  23     4822.49     4891.31     88.67 o 
   4   5  23     1611.87     1710.57     67.67 o 
   5   5  23     1470.10     1320.65     57.60 o 
   6   5  23     3171.41     3180.91     93.13 o 
  -6   6  23        3.22       35.44     50.63 o 
  -5   6  23        2.22       -8.65     41.87 o 
  -4   6  23      703.32      866.50     76.07 o 
  -3   6  23        1.12      -53.59     35.72 o 
  -2   6  23       63.60       92.82     37.46 o 
  -1   6  23      890.99      971.95     52.38 o 
   0   6  23      815.21      866.23     48.98 o 
   1   6  23       15.13       27.52     31.29 o 
   2   6  23      784.61      881.75     41.14 o 
   3   6  23     2066.09     2050.59     66.08 o 
   4   6  23       22.69       43.69     34.68 o 
   5   6  23       67.81       78.53     34.34 o 
  -5   7  23       42.14       57.55     55.74 o 
  -4   7  23      210.81      173.91     45.66 o 
  -3   7  23        2.71       77.47     42.60 o 
  -2   7  23       88.70      106.54     41.09 o 
  -1   7  23        3.34       17.24     35.37 o 
   0   7  23       88.86       80.14     36.95 o 
   1   7  23       66.93       90.92     33.83 o 
   2   7  23        0.09       -5.19     37.86 o 
   3   7  23      197.93      218.86     45.17 o 
   4   7  23        2.06      -18.63     35.49 o 
  -4   8  23      840.46      891.94     71.54 o 
  -3   8  23      209.09      197.14     46.33 o 
  -2   8  23      452.63      483.86     51.19 o 
  -1   8  23      143.53      187.31     46.17 o 
   0   8  23     1139.09     1181.01     61.19 o 
   1   8  23      122.51      135.65     39.32 o 
   2   8  23      919.33      928.79     76.23 o 
   3   8  23      391.53      365.18     51.51 o 
  -8   0  24      294.84      370.31     88.01 o 
  -7   0  24     2924.63     3061.14    109.28 o 
  -6   0  24     1061.10     1320.87     77.31 o 
  -5   0  24        0.42      -56.35     37.56 o 
  -4   0  24      317.80      254.49     60.64 o 
  -3   0  24     4093.74     4071.93    187.84 o 
  -2   0  24     1289.87     1066.21     62.33 o 
  -1   0  24     1264.47     1111.02     54.16 o 
   0   0  24    10227.22     9594.98    114.80 o 
   1   0  24       31.38       18.81     22.92 o 
   2   0  24        9.25        1.10     22.20 o 
   3   0  24     4506.89     4397.19     93.67 o 
   4   0  24    15534.60    15477.32    217.79 o 
   5   0  24     2173.55     2090.57     83.01 o 
   6   0  24      758.79      661.48     68.69 o 
   7   0  24     1133.20     1037.99     78.84 o 
  -8   1  24      381.53      561.56     84.20 o 
  -7   1  24      123.29      429.47    193.74 o 
  -6   1  24     1455.97     1400.83     74.05 o 
  -5   1  24     1062.12     1100.70     51.92 o 
  -4   1  24     3453.70     3566.24     60.31 o 
  -3   1  24     2994.04     2662.08     66.88 o 
  -2   1  24       18.94       26.18     24.64 o 
  -1   1  24       14.92       34.82     22.78 o 
   0   1  24     3517.07     3447.56     91.87 o 
   1   1  24     5584.29     5498.83     56.18 o 
   2   1  24     2078.67     1983.74     35.12 o 
   3   1  24     4916.66     4613.49     60.99 o 
   4   1  24      448.89      512.62     34.30 o 
   5   1  24     3965.47     4006.79     76.52 o 
   6   1  24     2699.38     2479.53     67.82 o 
   7   1  24     3212.99     3382.62     80.34 o 
  -8   2  24      375.93      430.90     52.42 o 
  -7   2  24      532.68      624.68    100.69 o 
  -6   2  24      620.87      727.36     60.48 o 
  -5   2  24      492.28      634.96     48.27 o 
  -4   2  24        2.44      115.13     45.61 o 
  -3   2  24      444.40      470.43     29.93 o 
  -2   2  24      687.45      652.14     31.67 o 
  -1   2  24      957.73      940.17     38.72 o 
   0   2  24      251.68      329.71     23.70 o 
   1   2  24       11.87      100.00     18.93 o 
   2   2  24      785.75      871.81     36.35 o 
   3   2  24     1450.11     1553.77     36.42 o 
   4   2  24      968.79     1047.32     38.35 o 
   5   2  24     1547.75     1410.26     51.20 o 
   6   2  24       94.08       99.20     52.36 o 
   7   2  24      149.20      270.49     41.99 o 
  -8   3  24       23.47      133.59     51.83 o 
  -7   3  24       81.96       99.28     52.60 o 
  -6   3  24        5.24       34.70     42.89 o 
  -5   3  24     1268.49     1176.83     58.28 o 
  -4   3  24       91.53      101.67     35.95 o 
  -3   3  24      199.15      211.10     38.38 o 
  -2   3  24     3470.61     3680.79     58.32 o 
  -1   3  24     1808.10     1840.93     46.92 o 
   0   3  24       75.93      141.90     37.80 o 
   1   3  24       55.81       37.12     22.32 o 
   2   3  24      511.71      561.64     31.78 o 
   3   3  24       48.70       51.67     29.75 o 
   4   3  24      309.12      325.06     36.79 o 
   5   3  24      277.50      212.37     41.67 o 
   6   3  24      915.58      961.58     59.12 o 
  -7   4  24      818.01      885.04     72.08 o 
  -6   4  24        0.09      -15.34     59.06 o 
  -5   4  24        3.10       62.10     38.59 o 
  -4   4  24      205.68      187.89     41.27 o 
  -3   4  24     1201.25     1284.72     59.62 o 
  -2   4  24      241.83      192.44     36.09 o 
  -1   4  24      103.90      150.13     35.79 o 
   0   4  24     3283.86     3216.85     59.50 o 
   1   4  24      837.24      937.38     37.44 o 
   2   4  24      379.51      496.87     32.16 o 
   3   4  24     1109.60     1075.10     48.75 o 
   4   4  24     2146.12     2280.26     65.42 o 
   5   4  24      366.94      478.84     48.72 o 
   6   4  24      508.98      469.81     52.92 o 
  -7   5  24       29.47      163.27     56.65 o 
  -6   5  24       27.60       80.61     53.08 o 
  -5   5  24      480.65      649.02     53.91 o 
  -4   5  24     1368.13     1242.46     64.19 o 
  -3   5  24     1174.97     1231.03     62.00 o 
  -2   5  24      143.14      177.79     39.19 o 
  -1   5  24       51.71       76.08     33.59 o 
   0   5  24     2042.00     1912.18     62.23 o 
   1   5  24      806.58      816.75     39.83 o 
   2   5  24     2748.89     2769.02     71.09 o 
   3   5  24     1635.35     1636.08     58.87 o 
   4   5  24      379.25      511.44     47.41 o 
   5   5  24     2076.62     2103.26     73.43 o 
  -6   6  24      337.72      409.83     63.80 o 
  -5   6  24      890.10      923.44     64.83 o 
  -4   6  24      101.19       75.72     42.60 o 
  -3   6  24      202.77      177.00     43.03 o 
  -2   6  24     3522.78     3495.04     86.41 o 
  -1   6  24     2358.69     2306.50     71.03 o 
   0   6  24      167.81      154.61     36.90 o 
   1   6  24      231.11      269.54     32.35 o 
   2   6  24     1696.21     1546.68     58.87 o 
   3   6  24     3396.72     3356.24     80.21 o 
   4   6  24     2763.87     2592.37     74.61 o 
   5   6  24     2184.43     2119.48     69.67 o 
  -5   7  24     1634.41     1665.37     92.21 o 
  -4   7  24     1745.90     1690.79     75.39 o 
  -3   7  24     1164.41     1073.59     62.60 o 
  -2   7  24      463.01      563.86     53.93 o 
  -1   7  24     2620.83     2442.47     75.45 o 
   0   7  24     1350.03     1291.75     61.69 o 
   1   7  24     2839.89     2726.04     74.88 o 
   2   7  24     4173.38     4238.14    153.44 o 
   3   7  24      232.52      262.58     46.55 o 
   4   7  24      160.62      121.24     40.01 o 
  -3   8  24      253.27      233.74     50.68 o 
  -2   8  24     2273.15     2187.09     81.47 o 
  -1   8  24     2033.40     1895.75     71.60 o 
   0   8  24      157.47      233.25     44.34 o 
   1   8  24       56.62       91.92     38.35 o 
   2   8  24     1371.29     1611.70     74.33 o 
  -8   1  25      313.61      539.82     85.87 o 
  -7   1  25        1.10       -1.18     85.87 o 
  -6   1  25       36.22      116.92     52.72 o 
  -5   1  25      547.64      602.37     38.03 o 
  -4   1  25      795.98      840.99     59.84 o 
  -3   1  25       55.76       76.37     26.80 o 
  -2   1  25      357.56      421.68     33.54 o 
  -1   1  25     3112.88     2919.40     61.56 o 
   0   1  25      802.25      918.09     34.32 o 
   1   1  25        8.22      140.22     28.04 o 
   2   1  25      240.92      255.49     20.47 o 
   3   1  25     3023.18     3209.33     52.76 o 
   4   1  25       14.72        8.76     24.97 o 
   5   1  25      835.92      819.59     44.28 o 
   6   1  25      243.14      232.16     36.67 o 
   7   1  25     1041.32     1126.86     57.76 o 
  -8   2  25       57.86       70.19     65.82 o 
  -7   2  25      606.44      653.73    110.82 o 
  -6   2  25       68.27       54.57     61.26 o 
  -5   2  25     1061.93     1112.68     58.47 o 
  -4   2  25     4848.77     4658.05     74.05 o 
  -3   2  25     1178.91     1132.82     39.99 o 
  -2   2  25       18.19       32.64     21.66 o 
  -1   2  25     2773.70     2536.02     96.05 o 
   0   2  25     7334.67     7086.44     75.45 o 
   1   2  25       51.31       51.65     22.07 o 
   2   2  25     3472.03     3295.16     53.30 o 
   3   2  25     1758.05     1660.73     53.77 o 
   4   2  25     1645.08     1847.04     58.94 o 
   5   2  25     1387.86     1287.04     51.93 o 
   6   2  25     4078.06     4138.79    110.76 o 
  -7   3  25      971.05     1306.23     99.78 o 
  -6   3  25      275.76      403.53     59.64 o 
  -5   3  25        5.98       -4.77     37.40 o 
  -4   3  25     1642.16     1545.79     62.43 o 
  -3   3  25     3568.80     3212.43     78.11 o 
  -2   3  25     4232.64     4129.12     62.48 o 
  -1   3  25       83.82       56.39     24.68 o 
   0   3  25      662.09      638.52     40.37 o 
   1   3  25     1399.68     1275.33     38.34 o 
   2   3  25     2551.50     2567.62     54.43 o 
   3   3  25     6950.91     7046.24    103.77 o 
   4   3  25     1032.36      992.00     49.99 o 
   5   3  25       42.48       26.26     36.66 o 
   6   3  25        6.64       36.16     40.40 o 
  -7   4  25       88.90       79.37     65.68 o 
  -6   4  25      513.89      793.34     68.79 o 
  -5   4  25     1181.94     1300.52     64.87 o 
  -4   4  25      811.70      811.69     56.39 o 
  -3   4  25      503.88      486.98     46.25 o 
  -2   4  25      547.19      678.02     48.19 o 
  -1   4  25     1845.73     1590.51     60.20 o 
   0   4  25     4174.34     3957.70     66.94 o 
   1   4  25     4554.81     4384.09    113.44 o 
   2   4  25     1941.43     1739.10     62.84 o 
   3   4  25       76.32       38.15     35.17 o 
   4   4  25     2053.46     2017.30     65.26 o 
   5   4  25     3935.82     4095.56    173.89 o 
   6   4  25     1224.24     1194.81     66.13 o 
  -6   5  25      557.52      654.29     68.05 o 
  -5   5  25      265.24      238.60     47.84 o 
  -4   5  25       80.69       22.20     40.64 o 
  -3   5  25     1755.41     1712.11     67.38 o 
  -2   5  25     2780.50     2571.20     76.01 o 
  -1   5  25       85.04        4.82     33.88 o 
   0   5  25     4428.03     4416.04     88.59 o 
   1   5  25     2001.10     1945.84     56.15 o 
   2   5  25     6614.22     6492.39     89.55 o 
   3   5  25     1327.03     1499.57     59.43 o 
   4   5  25     4512.43     4451.36     90.45 o 
   5   5  25      182.63      219.71     42.60 o 
  -6   6  25      380.53      391.52     65.69 o 
  -5   6  25       38.25       42.95     44.29 o 
  -4   6  25       81.09       -8.18     45.82 o 
  -3   6  25      885.49      836.69     57.56 o 
  -2   6  25      215.28      218.11     44.25 o 
  -1   6  25       76.01       79.36     37.16 o 
   0   6  25      314.03      348.65     43.50 o 
   1   6  25     1071.73     1113.02     47.75 o 
   2   6  25       45.57       66.25     39.96 o 
   3   6  25        4.71       63.01     34.27 o 
   4   6  25        1.83      -11.65     36.39 o 
  -4   7  25      109.45       96.17     45.18 o 
  -3   7  25        9.39        4.60     41.70 o 
  -2   7  25        0.30       15.28     42.29 o 
  -1   7  25       70.84      142.77     40.55 o 
   0   7  25       16.59       63.42     38.75 o 
   1   7  25       93.47      102.34     33.08 o 
   2   7  25      168.85      187.68     45.95 o 
   3   7  25       21.41       -1.67     40.89 o 
  -2   8  25      927.18     1057.31     65.93 o 
  -1   8  25      378.74      366.49     49.59 o 
   0   8  25       83.89       95.10     40.98 o 
   1   8  25      719.40      728.66     46.97 o 
  -8   0  26     1496.02     1740.97    133.10 o 
  -7   0  26       41.57      169.42     52.98 o 
  -6   0  26      515.87      583.68    161.54 o 
  -5   0  26     1794.51     1567.27    213.60 o 
  -4   0  26     4771.72     4966.73    141.15 o 
  -3   0  26     2394.30     2406.54    145.44 o 
  -2   0  26     4157.06     3881.30    101.61 o 
  -1   0  26     1252.72     1356.60     79.43 o 
   0   0  26     1221.17     1196.70     44.91 o 
   1   0  26      708.49      784.90     37.11 o 
   2   0  26    14096.90    13387.16    197.68 o 
   3   0  26     4282.16     4217.54     96.42 o 
   4   0  26      885.43      768.67     46.70 o 
   5   0  26     1013.98      933.47     66.55 o 
   6   0  26     7177.87     7706.78    161.96 o 
  -8   1  26      253.16      437.32     89.41 o 
  -7   1  26      598.45      668.16     72.05 o 
  -6   1  26      683.83      899.37    117.00 o 
  -5   1  26     1031.57     1247.40     48.40 o 
  -4   1  26        8.72       60.31     21.63 o 
  -3   1  26       63.99        0.27     28.27 o 
  -2   1  26     3348.11     3279.95     67.44 o 
  -1   1  26     4756.79     4396.24     76.15 o 
   0   1  26     1118.39     1077.30     63.94 o 
   1   1  26     2397.36     2402.52     46.11 o 
   2   1  26      129.35      116.94     22.48 o 
   3   1  26     2545.74     2836.64     47.02 o 
   4   1  26     2725.74     2679.58     55.68 o 
   5   1  26     4392.44     4781.00     76.80 o 
   6   1  26      263.12      314.51     50.66 o 
  -7   2  26      179.28      212.71     54.86 o 
  -6   2  26        1.13       56.37     73.50 o 
  -5   2  26      244.62      152.09     41.50 o 
  -4   2  26     1166.92     1212.18     58.95 o 
  -3   2  26     1600.48     1524.85     44.83 o 
  -2   2  26      270.37      309.48     28.45 o 
  -1   2  26      144.28      185.88     26.98 o 
   0   2  26      727.39      894.07     33.62 o 
   1   2  26     1039.45      964.38     37.46 o 
   2   2  26     1111.98     1116.14     37.47 o 
   3   2  26      652.22      748.12     41.64 o 
   4   2  26       40.26       48.46     31.50 o 
   5   2  26      121.75      157.77     50.09 o 
   6   2  26      556.40      582.02     51.92 o 
  -7   3  26       90.63      115.98     50.83 o 
  -6   3  26       72.47       79.09     48.44 o 
  -5   3  26      151.29      104.76     51.44 o 
  -4   3  26       30.99      103.32     42.64 o 
  -3   3  26       56.57      155.66     38.42 o 
  -2   3  26      721.27      657.83     42.90 o 
  -1   3  26      398.98      371.82     30.91 o 
   0   3  26      279.36      281.68     26.42 o 
   1   3  26     2781.20     2804.73     54.77 o 
   2   3  26      113.83      129.83     23.98 o 
   3   3  26      124.43      103.93     31.51 o 
   4   3  26     1196.56     1311.98     83.45 o 
   5   3  26       56.55       13.55     38.84 o 
   6   3  26      215.56      147.76     43.53 o 
  -7   4  26      524.00      533.63     66.54 o 
  -6   4  26      220.38      261.79     59.86 o 
  -5   4  26      281.79      333.40     48.30 o 
  -4   4  26      377.51      476.91     49.69 o 
  -3   4  26       12.13       -1.56     39.20 o 
  -2   4  26     2629.40     2341.50     71.56 o 
  -1   4  26      502.47      542.57     45.19 o 
   0   4  26      761.91      764.57     39.75 o 
   1   4  26      714.54      770.21     46.02 o 
   2   4  26      922.41     1046.06     43.32 o 
   3   4  26      134.06      123.84     33.11 o 
   4   4  26        4.93      -27.79     33.85 o 
   5   4  26        1.14      -63.80     46.41 o 
  -6   5  26      554.51      704.16    149.02 o 
  -5   5  26      279.11      239.42     59.03 o 
  -4   5  26       33.24       49.82     44.81 o 
  -3   5  26       82.68      275.89    110.00 o 
  -2   5  26      312.73      244.42     43.25 o 
  -1   5  26     2957.00     2849.89     86.14 o 
   0   5  26     1488.17     1649.83     62.59 o 
   1   5  26     3922.20     3943.89     75.50 o 
   2   5  26      197.48      227.87     41.63 o 
   3   5  26     4276.86     3976.65     85.68 o 
   4   5  26      808.10      785.54     51.67 o 
   5   5  26      939.74      908.33    103.80 o 
  -5   6  26      246.65      212.45     50.51 o 
  -4   6  26     1440.55     1505.36     72.75 o 
  -3   6  26     2444.62     2476.49    112.48 o 
  -2   6  26      438.49      359.13     46.30 o 
  -1   6  26      298.87      381.04     45.04 o 
   0   6  26      143.25      121.91     48.78 o 
   1   6  26     3238.06     3100.26     67.78 o 
   2   6  26     2270.88     2212.43     76.77 o 
   3   6  26     3874.74     3914.94     88.37 o 
   4   6  26        7.37      -29.62     37.00 o 
  -4   7  26      583.06      719.70     63.45 o 
  -3   7  26     1258.62     1258.58     69.61 o 
  -2   7  26     1433.33     1409.23     68.13 o 
  -1   7  26     1031.54     1018.99     60.81 o 
   0   7  26     4317.77     4309.76     95.45 o 
   1   7  26        2.61       -7.59     34.45 o 
   2   7  26       82.48       78.87     46.03 o 
  -1   8  26      141.40      163.21     47.60 o 
  -7   1  27       90.83       53.68     55.26 o 
  -6   1  27        2.90      -58.84     68.69 o 
  -5   1  27      933.77      860.40     51.80 o 
  -4   1  27       20.85       94.52     27.05 o 
  -3   1  27     1198.96     1238.91     44.92 o 
  -2   1  27        9.63       18.48     38.51 o 
  -1   1  27      561.67      565.12     31.15 o 
   0   1  27      111.19      120.36     25.68 o 
   1   1  27     3195.23     3238.64     76.56 o 
   2   1  27        1.56       23.69     12.29 o 
   3   1  27      569.50      704.46     41.11 o 
   4   1  27      135.81      132.84     35.29 o 
   5   1  27     2364.80     2446.30     58.61 o 
   6   1  27      310.73      316.68     40.24 o 
  -7   2  27      268.87      333.79     56.73 o 
  -6   2  27     1202.87     1535.58    130.96 o 
  -5   2  27      230.80      193.73     42.52 o 
  -4   2  27      247.09      212.29     57.39 o 
  -3   2  27      777.03      871.65     38.25 o 
  -2   2  27     2171.38     2047.85     51.28 o 
  -1   2  27        3.98       10.89     39.51 o 
   0   2  27     2310.50     2194.24     56.56 o 
   1   2  27       24.84       49.39     25.01 o 
   2   2  27     4301.64     4156.51     61.65 o 
   3   2  27       60.10       84.01     32.38 o 
   4   2  27     4085.27     3987.24     90.67 o 
   5   2  27      372.43      484.90     49.49 o 
   6   2  27      213.19      197.88     46.39 o 
  -7   3  27        4.70        7.87     70.92 o 
  -6   3  27      321.10      357.33     58.52 o 
  -5   3  27     1749.90     1638.89     68.45 o 
  -4   3  27     1833.61     1965.65     70.40 o 
  -3   3  27     2276.85     2327.63     71.46 o 
  -2   3  27      243.75      200.38     47.41 o 
  -1   3  27      666.51      703.74     34.53 o 
   0   3  27      160.20      179.60     25.66 o 
   1   3  27     5336.33     5117.77     73.01 o 
   2   3  27     1504.74     1403.39     45.21 o 
   3   3  27       86.42      111.27     33.17 o 
   4   3  27      164.32      109.38     35.55 o 
   5   3  27     2286.37     2252.62     90.49 o 
  -6   4  27      967.12     1029.80     84.35 o 
  -5   4  27      276.44      575.50    110.21 o 
  -4   4  27      133.09      155.90     42.00 o 
  -3   4  27     1181.91     1225.93     80.14 o 
  -2   4  27     1383.19     1386.31     67.60 o 
  -1   4  27     5817.12     5478.87    133.86 o 
   0   4  27       67.28       20.44     44.51 o 
   1   4  27       29.53       41.02     24.49 o 
   2   4  27      354.61      372.08     29.85 o 
   3   4  27     7419.20     7151.12    110.39 o 
   4   4  27     2158.92     2081.31     68.26 o 
   5   4  27     1724.83     1723.63     75.34 o 
  -6   5  27       89.85      163.02     58.26 o 
  -5   5  27      296.06      316.62     51.13 o 
  -4   5  27     1978.52     1970.19     77.03 o 
  -3   5  27        2.16      -33.10     38.34 o 
  -2   5  27      204.79      221.35     48.24 o 
  -1   5  27       43.78       55.54     40.90 o 
   0   5  27     2964.25     3001.91     83.43 o 
   1   5  27      622.30      773.41     46.06 o 
   2   5  27     2357.70     2361.52     76.82 o 
   3   5  27        8.53       48.18     36.88 o 
   4   5  27     1263.97     1374.02     62.80 o 
  -5   6  27      530.16      605.62     60.90 o 
  -4   6  27        1.65       40.78     46.58 o 
  -3   6  27      431.30      414.35     51.23 o 
  -2   6  27       13.23       28.13     54.13 o 
  -1   6  27     2201.37     1965.25     71.59 o 
   0   6  27      342.93      305.69     43.73 o 
   1   6  27       13.35       41.23     30.18 o 
   2   6  27        4.59       11.07     40.60 o 
   3   6  27     1183.54     1373.09     68.57 o 
  -3   7  27      106.59      126.45     46.60 o 
  -2   7  27       46.52      115.80     46.56 o 
  -1   7  27       25.98       31.20     42.22 o 
   0   7  27        0.05       64.11     38.27 o 
   1   7  27       50.68       -2.42     31.93 o 
   2   7  27       34.77       77.27     49.84 o 
  -7   0  28      542.76      639.72    111.63 o 
  -6   0  28     1611.57     2211.35    112.17 o 
  -5   0  28      326.60      310.07     55.34 o 
  -4   0  28     3710.44     4115.71    143.83 o 
  -3   0  28        2.89      -69.46     46.69 o 
  -2   0  28     1418.14     1307.41     76.21 o 
  -1   0  28     1389.97     1312.68     78.89 o 
   0   0  28    12091.76    11682.76    193.41 o 
   1   0  28     1368.86     1442.18     98.21 o 
   2   0  28     1104.56     1050.16     69.10 o 
   3   0  28      421.92      544.44     97.97 o 
   4   0  28    10831.29    10782.00    256.49 o 
   5   0  28     2071.97     2233.02     75.17 o 
  -7   1  28      540.64      713.15     60.83 o 
  -6   1  28      253.60      315.32     77.82 o 
  -5   1  28       28.67       76.22     52.65 o 
  -4   1  28     1243.72     1346.71     64.29 o 
  -3   1  28     4811.19     4702.79     86.79 o 
  -2   1  28     1166.43     1294.01     70.03 o 
  -1   1  28      357.63      407.64     37.25 o 
   0   1  28        4.31       28.61     33.13 o 
   1   1  28     3583.76     3376.90     60.86 o 
   2   1  28     2119.36     1949.80     54.72 o 
   3   1  28     5948.46     5937.16     84.03 o 
   4   1  28     2204.92     2257.79     62.23 o 
   5   1  28      140.06      126.00     40.51 o 
  -7   2  28       59.29       17.90     47.61 o 
  -6   2  28      277.67      373.47     59.81 o 
  -5   2  28      518.13      607.45     53.31 o 
  -4   2  28     1184.42     1311.22     63.49 o 
  -3   2  28      268.44      324.81     33.42 o 
  -2   2  28      544.73      595.97     40.84 o 
  -1   2  28     2690.35     2437.61     55.85 o 
   0   2  28     1475.23     1492.47     46.41 o 
   1   2  28     1895.04     1746.34     61.40 o 
   2   2  28      101.11       87.99     24.24 o 
   3   2  28      720.74      759.25     41.47 o 
   4   2  28      573.67      764.87    100.84 o 
   5   2  28     1371.10     1447.60     71.52 o 
  -6   3  28      207.47      284.57     59.03 o 
  -5   3  28       62.68       84.65     47.41 o 
  -4   3  28      114.09      204.09     75.43 o 
  -3   3  28      304.73      200.94     80.87 o 
  -2   3  28      697.08      908.30     92.40 o 
  -1   3  28     1308.96     1359.93     52.48 o 
   0   3  28      193.02      284.21     29.12 o 
   1   3  28      627.59      629.76     35.54 o 
   2   3  28      549.10      564.24     32.91 o 
   3   3  28       13.74       23.01     33.36 o 
   4   3  28      221.68      260.63     40.22 o 
   5   3  28      156.34      286.58     47.31 o 
  -6   4  28       87.00      114.35     56.20 o 
  -5   4  28        5.63      -20.83     50.54 o 
  -4   4  28      289.08      329.09     48.62 o 
  -3   4  28      100.62       70.74     46.04 o 
  -2   4  28      216.64      231.41     41.10 o 
  -1   4  28       19.69      103.21     39.20 o 
   0   4  28     1498.53     1578.14     52.14 o 
   1   4  28       68.60       59.91     33.07 o 
   2   4  28       33.11       -4.07     39.04 o 
   3   4  28      227.67      292.54     39.71 o 
   4   4  28     1641.24     1475.00     62.15 o 
  -5   5  28       22.41       -2.61     44.12 o 
  -4   5  28      232.88      189.88     50.88 o 
  -3   5  28      887.82      865.15     59.15 o 
  -2   5  28      562.23      589.84     78.70 o 
  -1   5  28      344.23      226.64     42.41 o 
   0   5  28       76.31      244.40     80.93 o 
   1   5  28     1917.15     1665.20     57.90 o 
   2   5  28     4278.27     4277.84    109.42 o 
   3   5  28      592.79      583.70     49.99 o 
   4   5  28      628.07      575.24     50.96 o 
  -4   6  28      139.69      162.20     53.35 o 
  -3   6  28        1.94      -69.78     48.34 o 
  -2   6  28      252.65      223.52     46.68 o 
  -1   6  28      689.23      758.32     54.31 o 
   0   6  28     1158.49     1191.87     61.94 o 
   1   6  28     4008.32     3862.04    120.23 o 
   2   6  28      483.12      471.88     51.80 o 
  -2   7  28     2731.81     2910.47     88.84 o 
  -1   7  28      473.26      537.80     54.73 o 
   0   7  28       67.29      -17.70     46.94 o 
  -6   1  29      245.77      285.51     64.30 o 
  -5   1  29      134.45      283.40     48.67 o 
  -4   1  29       12.43       96.63     51.87 o 
  -3   1  29      413.56      534.46     37.33 o 
  -2   1  29       31.52       47.67     50.20 o 
  -1   1  29      607.35      684.55     66.59 o 
   0   1  29      246.02      271.24     35.05 o 
   1   1  29       24.07      120.52     26.99 o 
   2   1  29      762.17      877.46     38.26 o 
   3   1  29     1212.16     1256.33     52.73 o 
   4   1  29      752.36      700.92     44.80 o 
   5   1  29      393.00      424.21     48.43 o 
  -6   2  29        5.24       44.62     48.75 o 
  -5   2  29       37.70       78.84     47.87 o 
  -4   2  29     3990.81     4197.74    120.39 o 
  -3   2  29       73.98      116.06     45.24 o 
  -2   2  29      100.58      170.61     24.94 o 
  -1   2  29      147.78      208.62     30.97 o 
   0   2  29     2619.80     2598.66     51.23 o 
   1   2  29      469.08      485.99     35.96 o 
   2   2  29     2473.49     2275.98     51.35 o 
   3   2  29     1583.20     1637.74     52.33 o 
   4   2  29      214.86      310.78     43.03 o 
   5   2  29        3.11      -50.86     33.91 o 
  -6   3  29      766.28      960.60     74.84 o 
  -5   3  29      491.98      528.52     59.57 o 
  -4   3  29       21.25      -35.69     38.69 o 
  -3   3  29      622.38      579.27     55.15 o 
  -2   3  29      445.10      568.86     79.01 o 
  -1   3  29     2453.89     2593.93     86.16 o 
   0   3  29     5098.65     4928.35     74.21 o 
   1   3  29      310.11      311.56     31.16 o 
   2   3  29       28.37       13.65     24.91 o 
   3   3  29     2483.45     2482.78     61.71 o 
   4   3  29     1733.64     1621.31     63.25 o 
  -5   4  29      857.81      786.19     68.79 o 
  -4   4  29      842.60      968.46     64.02 o 
  -3   4  29     1366.10     1354.72    119.76 o 
  -2   4  29     1036.31     1051.61     64.33 o 
  -1   4  29      321.29      400.34    132.31 o 
   0   4  29      748.23      761.05     51.52 o 
   1   4  29     3040.76     3073.79     61.80 o 
   2   4  29     3797.18     3601.40    105.35 o 
   3   4  29     1053.67     1058.97     55.32 o 
   4   4  29      261.05      297.96     43.18 o 
  -4   5  29        4.55       -0.85     44.66 o 
  -3   5  29        2.79       14.79     42.63 o 
  -2   5  29     3302.99     3290.83     89.60 o 
  -1   5  29       53.59       -7.18     37.34 o 
   0   5  29      950.02      979.53     51.82 o 
   1   5  29      810.01      891.51     50.06 o 
   2   5  29      805.98      926.77     61.70 o 
   3   5  29       82.16      132.27     41.85 o 
  -3   6  29      438.06      538.06     58.35 o 
  -2   6  29      279.83      213.12     50.95 o 
  -1   6  29        5.68        9.21     40.62 o 
   0   6  29      270.19      397.32     46.77 o 
   1   6  29     1472.40     1526.16     61.84 o 
   2   6  29      153.79       89.52     45.92 o 
  -6   0  30      511.46     1037.93    109.48 o 
  -5   0  30       10.19     -103.04     68.69 o 
  -4   0  30     1207.53     1428.53     86.40 o 
  -3   0  30      294.19      317.91     56.45 o 
  -2   0  30     3987.47     4156.76    232.92 o 
  -1   0  30     2911.70     2754.58     96.09 o 
   0   0  30        4.49      -24.69     57.96 o 
   1   0  30      523.24      601.41     63.43 o 
   2   0  30     5772.39     5665.65    142.59 o 
   3   0  30     3316.86     3623.63    154.56 o 
   4   0  30      695.73      752.42     99.82 o 
  -6   1  30        0.13       35.08     57.44 o 
  -5   1  30     2580.50     2686.13     91.13 o 
  -4   1  30     1401.86     1666.12    123.71 o 
  -3   1  30      525.27      635.65     40.22 o 
  -2   1  30      271.62      322.46     38.36 o 
  -1   1  30     2135.77     2037.23     69.80 o 
   0   1  30     2231.85     2238.75     74.52 o 
   1   1  30     4414.58     4304.18     84.55 o 
   2   1  30     2912.30     2865.26     82.01 o 
   3   1  30        2.83       14.19     26.55 o 
   4   1  30      209.65      294.61     74.05 o 
  -6   2  30      144.05      223.49     75.59 o 
  -5   2  30      198.45      288.65     53.48 o 
  -4   2  30       67.89      160.56     47.93 o 
  -3   2  30     3999.80     3942.78    143.36 o 
  -2   2  30     1380.77     1243.98     77.61 o 
  -1   2  30      414.32      493.26     37.01 o 
   0   2  30      173.88      262.34     29.54 o 
   1   2  30       93.75      102.16     28.50 o 
   2   2  30      858.21      793.92     40.96 o 
   3   2  30     1886.26     1898.84     56.27 o 
   4   2  30      437.73      550.52     43.35 o 
  -5   3  30      162.34      182.02     55.76 o 
  -4   3  30        3.63       32.49     51.83 o 
  -3   3  30      282.61      367.55     48.20 o 
  -2   3  30      177.77      222.92    111.86 o 
  -1   3  30     1440.49     1502.13     70.46 o 
   0   3  30      193.71      356.69     32.78 o 
   1   3  30       76.16      109.95     28.55 o 
   2   3  30       15.93       45.64     36.57 o 
   3   3  30      599.24      624.33     40.86 o 
   4   3  30      166.83      197.55     40.28 o 
  -5   4  30        5.82      -20.69     46.79 o 
  -4   4  30      148.76      283.70     75.60 o 
  -3   4  30       50.33       49.68     48.80 o 
  -2   4  30      627.28      567.87     66.17 o 
  -1   4  30      192.24      163.77     42.13 o 
   0   4  30       54.92        8.86     30.49 o 
   1   4  30      134.76      200.84     37.13 o 
   2   4  30      753.19      823.97     85.67 o 
   3   4  30      188.00      159.10     36.63 o 
  -4   5  30      647.48      814.72     63.46 o 
  -3   5  30      160.04      241.60     64.39 o 
  -2   5  30       12.00       28.46     48.04 o 
  -1   5  30      725.52      854.17     98.69 o 
   0   5  30      389.48      426.07     44.84 o 
   1   5  30      992.43     1044.73     66.69 o 
   2   5  30      467.69      479.48     52.08 o 
  -2   6  30      271.96      119.61     53.14 o 
  -1   6  30     1642.41     1635.44     73.06 o 
   0   6  30     1607.84     1605.85     64.89 o 
  -5   1  31      754.13      835.66     99.54 o 
  -4   1  31        0.89      157.24     44.98 o 
  -3   1  31      429.18      548.83     56.70 o 
  -2   1  31      610.03      716.82     41.73 o 
  -1   1  31       44.45      272.80     68.99 o 
   0   1  31      397.71      517.21     42.41 o 
   1   1  31      150.58      287.42     39.04 o 
   2   1  31     1015.84     1165.47     63.94 o 
   3   1  31      313.69      271.40     47.56 o 
   4   1  31      528.20      650.15    103.58 o 
  -5   2  31      764.76      851.58     66.55 o 
  -4   2  31       56.03      212.33     58.06 o 
  -3   2  31       78.84      237.88     78.33 o 
  -2   2  31      265.41      251.34     51.31 o 
  -1   2  31      278.62      361.90     78.62 o 
   0   2  31     1464.42     1423.20     51.51 o 
   1   2  31     2928.63     2793.19    109.17 o 
   2   2  31      134.70      220.46     36.57 o 
   3   2  31        9.73       70.61     33.91 o 
   4   2  31     1273.11     1323.33    112.13 o 
  -5   3  31      524.18      474.46     54.76 o 
  -4   3  31      245.68      438.12     56.39 o 
  -3   3  31     1533.12     1499.27    134.01 o 
  -2   3  31     2415.55     2524.70     86.72 o 
  -1   3  31      458.21      569.36     55.95 o 
   0   3  31       56.59       61.53     28.40 o 
   1   3  31     3087.67     2928.64     62.30 o 
   2   3  31     3453.84     3577.39     77.89 o 
   3   3  31     1265.67     1276.64     52.05 o 
  -4   4  31      517.09      671.48     65.73 o 
  -3   4  31        8.01      -58.52     44.56 o 
  -2   4  31       76.59       42.36     47.29 o 
  -1   4  31     1530.14     1359.50     67.79 o 
   0   4  31     1751.77     1769.05     64.07 o 
   1   4  31     1571.43     1566.91     62.43 o 
   2   4  31       59.40       83.84     39.78 o 
  -3   5  31      778.33      777.30     61.77 o 
  -2   5  31      191.77      478.29    131.69 o 
  -1   5  31      677.32      813.10     96.27 o 
   0   5  31       42.49       68.93     34.69 o 
   1   5  31       81.05       65.88     44.46 o 
  -5   0  32      233.03      149.24    216.82 o 
  -4   0  32     1644.28     1959.49     93.71 o 
  -3   0  32     2769.18     2839.08    102.86 o 
  -2   0  32       50.88       76.97     49.75 o 
  -1   0  32        4.92       40.42     49.18 o 
   0   0  32     2191.80     1987.73    117.53 o 
   1   0  32     3278.30     3258.88    110.64 o 
   2   0  32      889.02      846.10     99.28 o 
   3   0  32     2459.64     2449.39    137.39 o 
  -5   1  32      190.90      242.22     50.68 o 
  -4   1  32       20.21      100.06     51.05 o 
  -3   1  32      609.84      754.41     78.74 o 
  -2   1  32     1633.04     1533.67     53.38 o 
  -1   1  32     1228.42     1290.62     81.41 o 
   0   1  32     3587.52     3505.09    144.85 o 
   1   1  32      159.45      141.40     38.83 o 
   2   1  32      635.50      661.91     47.52 o 
   3   1  32     1174.45     1203.52     69.37 o 
  -5   2  32      157.17      133.78     54.67 o 
  -4   2  32     1257.91     1312.32     87.24 o 
  -3   2  32        3.97      -24.29     43.58 o 
  -2   2  32        1.81      207.13    117.63 o 
  -1   2  32       34.56       26.16     36.99 o 
   0   2  32      409.67      487.85     39.45 o 
   1   2  32     1554.16     1515.16     84.12 o 
   2   2  32     1133.40     1256.18     67.81 o 
   3   2  32        2.55       42.93     37.90 o 
  -4   3  32        9.74       18.88     60.66 o 
  -3   3  32      395.35      457.70     57.31 o 
  -2   3  32      161.37      172.04     67.62 o 
  -1   3  32      877.66      877.35     87.38 o 
   0   3  32        9.19        1.90     37.04 o 
   1   3  32      736.00      930.12     47.13 o 
   2   3  32       53.29      120.80     36.53 o 
  -3   4  32      505.44      623.16     65.09 o 
  -2   4  32      238.44      238.41     47.69 o 
  -1   4  32       35.09       33.81     41.98 o 
   0   4  32      820.26      874.41     52.36 o 
   1   4  32      594.36      593.40     46.65 o 
  -4   1  33      182.08      209.41     95.40 o 
  -3   1  33       13.33      109.65     67.84 o 
  -2   1  33      138.56      210.88     44.49 o 
  -1   1  33      209.15      241.07     36.09 o 
   0   1  33      711.85      837.26     59.36 o 
   1   1  33      203.83      267.25     36.17 o 
   2   1  33     1660.41     1786.95     75.77 o 
  -4   2  33      452.48      523.42    103.89 o 
  -3   2  33       57.03      111.52     86.75 o 
  -2   2  33      233.98      292.09     70.84 o 
  -1   2  33     3390.08     3402.86     89.55 o 
   0   2  33       85.35      111.19     32.67 o 
   1   2  33      132.94      126.25     42.60 o 
   2   2  33      515.61      493.19     56.10 o 
  -3   3  33      312.98      510.66    122.89 o 
  -2   3  33       10.86       -1.70     46.50 o 
  -1   3  33      714.08      893.71    137.28 o 
   0   3  33     2704.28     2364.07    246.03 o 
   1   3  33     1659.17     1778.13     64.46 o 
  -2   4  33     1634.06     1522.54     82.05 o 
  -1   4  33      771.57      827.86     53.33 o 
   0   4  33      600.84      595.92     48.48 o 
  -3   0  34        1.40       26.41    137.93 o 
  -2   0  34      466.50      615.58     69.69 o 
  -1   0  34     4677.28     4605.80    303.22 o 
   0   0  34      328.70      475.98    186.76 o 
   1   0  34     1867.86     1650.82    112.70 o 
   2   0  34      195.66      262.02     67.99 o 
  -3   1  34      807.09     1053.65    100.53 o 
  -2   1  34     1572.01     1587.82    143.80 o 
  -1   1  34      120.90      126.95     36.20 o 
   0   1  34      699.92      707.52     45.66 o 
   1   1  34     1740.45     1770.06     59.79 o 
  -3   2  34       28.61       77.13     51.92 o 
  -2   2  34      152.59      158.01     50.24 o 
  -1   2  34      386.18      567.11     49.67 o 
   0   2  34     1623.25     1576.84     56.64 o 
   1   2  34      316.63      290.52     59.34 o 
  -1   3  34      238.12      322.60     55.96 o 
  -1   1  35        6.95      112.25     41.60 o 
   0   1  35      275.14      428.72     45.53 o 
                                                 
